# Supplementary material for: Cryopreservation and revival of Hawaiian stony corals using isochoric vitrification
Source: Nat Commun. 2023 Aug 23;14:4859. doi: 10.1038/s41467-023-40500-w (PMC10447501; doi:10.1038/s41467-023-40500-w)
Supplement: Supplementary file 4 — Supplementary Code 1 [file 41467_2023_40500_MOESM4_ESM.zip]

Archive with 5 entries (4 files):
- Supplementary Code 1/
- Supplementary Code 1/resp_ttest2.m
- __MACOSX/Supplementary Code 1/._resp_ttest2.m
- Supplementary Code 1/fit_resp_data.m
- __MACOSX/Supplementary Code 1/._fit_resp_data.m
