# Supplementary material for: Cryopreservation and revival of Hawaiian stony corals using isochoric vitrification
Source: Nat Commun. 2023 Aug 23;14:4859. doi: 10.1038/s41467-023-40500-w (PMC10447501; doi:10.1038/s41467-023-40500-w)
Supplement: Supplementary file 4 — Supplementary Code 1 [file 41467_2023_40500_MOESM4_ESM.zip › Supplementary Code 1/resp_ttest2.m]

function pvals = resp_ttest2(exp_params)
% exp_params is an mxn matrix where m is the number of experimental groups
% and n is the number of data points per group. If groups have different
% numbers of data points, then n is the maximum and any extra entries are
% NaN
%
% pvals returns a matrix of p-vals from two-sample t-tests

num_groups = size(exp_params,1);
pvals = zeros(num_groups,num_groups);

for i=1:num_groups
    for j=1:num_groups
        x1 = exp_params(i,~isnan(exp_params(i,:)));
        x2 = exp_params(j,~isnan(exp_params(j,:)));  
        [~, pvals(i,j)] = ttest2(x1,x2,'alpha',alpha);
    end
end

end
