# Supplementary material for: Cryopreservation and revival of Hawaiian stony corals using isochoric vitrification
Source: Nat Commun. 2023 Aug 23;14:4859. doi: 10.1038/s41467-023-40500-w (PMC10447501; doi:10.1038/s41467-023-40500-w)
Supplement: Supplementary file 4 — Supplementary Code 1 [file 41467_2023_40500_MOESM4_ESM.zip › Supplementary Code 1/fit_resp_data.m]

function a = fit_resp_data(raw_data)
% raw_data is a single array of % O2 measurements with 15 second
% measurement interval
%
% a is the exponential fit parameter

resp_data = (100-raw_data(1) + raw_data)/100;
t_data = (0:15:15*(size(raw_data,1)-1))';
t_data = t_data(resp_data>0 & resp_data<=1);
resp_data = resp_data(resp_data>0 & resp_data<=1);

fitrange = 1:(find(t_data > 5*60,1,'first')-1);
fitfun = fittype(@(a,x) a*x);
[fittedmodel, ~] = fit(t_data(fitrange),(log(resp_data(fitrange))),fitfun,'startpoint',100);

a = fittedmodel.a;

end
