# Supplementary material for: Cryopreservation and revival of Hawaiian stony corals using isochoric vitrification
Source: Nat Commun. 2023 Aug 23;14:4859. doi: 10.1038/s41467-023-40500-w (PMC10447501; doi:10.1038/s41467-023-40500-w)
Supplement: Supplementary file 6 — Source Data [file 41467_2023_40500_MOESM6_ESM.xlsx]

## Sheet: Figure 1b
Figure 1b: Successful Vitrification
	Data 1: Trial 1 Pressure	Time/s	Pressure/bar
		0	0.4278
		1	0.4369
		2	0.4362
		3	0.4354
		4	0.4435
		5.1	0.4421
		6	0.4373
		7	0.4333
		8	0.4309
		9	0.4337
		10	0.4293
		11	0.4418
		12	0.4275
		13	0.4242
		14	0.4377
		15	0.4254
		16	0.4404
		17	0.4478
		18	0.4282
		19	0.3872
		20	0.3594
		21	0.3407
		22	0.2853
		23	0.2647
		24	0.2665
		25	0.2589
		26	0.3012
		27	0.3282
		28	0.373
		29	0.4397
		30.1	0.5167
		31.1	0.5834
		32.1	0.6749
		33.1	0.7533
		34.1	0.8465
		35.1	0.921
		36.1	1.0171
		37.1	1.0974
		38.1	1.1981
		39.1	1.277
		40.1	1.3578
		41.1	1.419
		42.1	1.4735
		43.1	1.5601
		44.1	1.6474
		45.1	1.71
		46.1	1.7724
		47.1	1.8304
		48.1	1.887
		49.1	1.9541
		50.1	2.0072
		51.1	2.0395
		52.1	2.0683
		53.1	2.106
		54.1	2.1208
		55.1	2.1229
		56.1	2.1132
		57.1	2.0751
		58.1	2.0493
		59.1	2.0159
		60.1	1.9825
		61.1	1.9178
		62.1	1.8662
		63.1	1.7885
		64.1	1.7325
		65.1	1.67
		66.1	1.6127
		67.1	1.5792
		68.1	1.5362
		69.1	1.4857
		70.1	1.4377
		71.1	1.3843
		72.1	1.3155
		73.1	1.2523
		74.1	1.1862
		75.1	1.1512
		76.1	1.1111
		77.1	1.063
		78.1	1.0143
		79.1	0.9706
		80.1	0.9465
		81.1	0.9317
		82.1	0.9066
		83.1	0.8864
		84.1	0.8574
		85.1	0.8383
		86.1	0.8298
		87.1	0.8048
		88.1	0.7973
		89.1	0.7831
		90.1	0.7746
		91.1	0.7702
		92.1	0.7623
		93.1	0.7701
		94.1	0.7658
		95.1	0.7745
		96.1	0.7856
		97.1	0.8079
		98.1	0.8253
		99.1	0.8385
		100.1	0.8743
		101.1	0.8943
		102.1	0.921
		103.1	0.988
		104.1	1.0168
		105.1	1.0865
		106.1	1.1192
		107.1	1.1581
		108.1	1.1967
		109.1	1.2
		110.1	1.2331
		111.1	1.2476
		112.1	1.2372
		113.1	1.2139
		114.1	1.2002
		115.1	1.1623
		116.1	1.1365
		117.1	1.0895
		118.1	1.0469
		119.1	0.9885
		120.1	0.9238
		121.1	0.8668
		122.1	0.8244
		123.1	0.7944
		124.1	0.7769
		125.1	0.7491
		126.1	0.7239
		127.1	0.7063
		128.1	0.6637
		129.1	0.6204
		130.1	0.5602
		131.1	0.4998
		132.1	0.4568
		133.1	0.396
		134.1	0.3469
		135.1	0.3182
		136.1	0.26
		137.1	0.3108
		138.1	0.4341
		139.1	0.2527
		140.1	0.4259
		141.1	0.5031
		142.1	0.5883
		143.1	0.685
		144.1	0.7839
		145.1	0.8541
		146.1	0.9548
		147.1	1.1061
		148.1	1.2308
		149.1	1.3363
		150.1	1.4589
		151.1	1.5704
		152.1	1.6738
		153.1	1.7803
		154.1	1.8969
		155.1	2.0756
		156.1	2.2589
		157.1	2.5386
		158.1	2.8997
		159.1	3.3673
		160.1	3.9029
		161.1	4.4038
		162.1	4.7455
		163.1	4.6844
		164.1	4.1947
		165.1	3.4345
		166.1	2.7061
		167.1	2.1886
		168.1	1.8385
		169.1	1.62
		170.1	1.4315
		171.1	1.2911
		172.1	1.1686
		173.1	1.0573
		174.1	0.9577
		175.1	0.8679
		176.1	0.7821
		177.1	0.6738
		178.1	0.5609
		179.1	0.4382
		180.1	0.3257
		181.1	0.2249
		182.1	0.1051
		183.1	-0.0084
		184.1	-0.0864
		185.1	-0.1941
		186.1	-0.2915
		187.1	-0.3488
		188.1	-0.4484
		189.1	-0.5187
		190.1	-0.5881
		191.1	-0.6615
		192.1	-0.7495
		193.1	-0.8687
		194.1	-1.0173
		195.1	-1.1916
		196.1	-1.3792
		197.1	-1.6554
		198.1	-1.9542
		199.1	-2.2881
		200.1	-2.6776
		201.1	-3.0907
		202.1	-3.5185
		203.1	-3.9726
		204.1	-4.4212
		205.1	-4.8639
		206.1	-5.311
		207.1	-5.7325
		208.1	-6.1515
		209.1	-6.536
		210.1	-6.8805
		211.1	-7.2298
		212.1	-7.5149
		213.1	-7.7474
		214.1	-7.9291
		215.1	-8.0667
		216.1	-8.0814
		217.1	-8.0931
		218.1	-8.0659
		219.1	-8.0304
		220.1	-7.9758
		221.1	-7.9531
		222.1	-7.9392
		223.1	-7.9083
		224.1	-7.8394
		225.1	-7.7778
		226.1	-7.6963
		227.1	-7.5206
		228.1	-7.1963
		229.1	-6.9991
		230.1	-6.7633
		231.1	-6.6353
		232.1	-6.5834
		233.1	-6.5744
		234.1	-6.6267
		235.1	-6.7493
		236.1	-6.9661
		237.1	8.7457
		238.1	8.7913
		239.1	10.9312
		240.1	11.0116
		241.1	11.1121
		242.1	11.6294
		243.1	11.7231
		244.1	11.9382
		245.1	11.7701
		246.1	11.4138
		247.1	11.1972
		248.1	14.1554
		249.1	14.4243
		250.1	14.4316
		251.1	14.3572
		252.1	14.2376
		253.1	14.1212
		254.1	14.1143
		255.1	14.1104
		256.1	14.0931
		257.1	13.7526
		258.1	13.6776
		259.1	11.4682
		260.1	13.4698
		261.1	14.2413
		262.1	14.0048
		263.1	12.9421
		264.1	11.3208
		265.1	9.3144
		266.1	7.0504
		267.1	4.5299
		268.1	1.9505
		269.1	-0.7857
		270.1	-3.5008
		271.1	-6.2308
		272.1	-9.0542
		273.1	-12.0452
		274.1	-15.3434
		275.1	-19.0134
		276.1	-22.0675
		277.1	-24.2958
		278.1	-26.078
		279.1	-27.4886
		280.1	-28.0811
		281.1	-27.5775
		282.1	-27.49
		283.1	-27.8164
		284.1	-28.3411
		285.1	-28.9564
		286.1	-29.5617
		287.1	-30.096
		288.1	-30.4991
		289.1	-30.7274
		290.1	-30.8407
		291.1	-30.863
		292.1	-30.7502
		293.1	-30.5121
		294.1	-30.3301
		295.1	-30.1258
		296.1	-29.9652
		297.1	-29.801
		298.1	-29.6095
		299.1	-29.4171
		300.1	-29.1965
		301.1	-28.9617
		302.1	-28.6978
		303.1	-28.4546
		304.1	-28.1891
		305.1	-27.9013
		306.1	-27.6462
		307.1	-27.4002
		308.1	-27.1401
		309.1	-26.8973
		310.1	-26.4371
		311.1	-25.4774
		312.1	-24.3191
		313.1	-23.1651
		314.1	-22.1479
		315.1	-21.4161
		316.1	-20.8222
		317.1	-20.2937
		318.1	-19.8103
		319.1	-19.3183
		320.1	-18.8659
		321.1	-18.4097
		322.1	-18.0042
		323.1	-17.5844
		324.1	-17.4817
		325.1	-16.794
		326.1	-16.422
		327.1	-16.0557
		328.1	-15.454
		329.1	-14.6031
		330.1	-13.5867
		331.1	-13.0222
		332.1	-12.6188
		333.1	-12.2675
		334.1	-11.9278
		335.1	-11.633
		336.1	-11.3089
		337.1	-11.0274
		338.1	-10.7423
		339.1	-10.4761
		340.1	-10.222
		341.1	-9.9797
		342.1	-9.7384
		343.1	-9.5145
		344.1	-9.2862
		345.1	-9.089
		346.1	-8.8683
		347.1	-8.6858
		348.1	-8.5161
		349.1	-8.355
		350.1	-8.1778
		351.1	-8.0127
		352.1	-7.864
		353.1	-7.7097
		354.1	-7.5551
		355.1	-7.4213
		356.1	-7.254
		357.1	-7.1331
		358.1	-7.0185
		359.1	-6.8839
		360.1	-6.7649
		361.1	-6.6528
		362.1	-6.5615
		363.1	-6.4379
		364.1	-6.3474
		365.1	-6.27
		366.1	-6.1824
		367.1	-6.0932
		368.1	-6.0246
		369.1	-5.9504
		370.1	-5.8779
		371.1	-5.8086
		372.1	-5.7525
		373.1	-5.6822
		374.1	-5.6266
		375.1	-5.5876
		376.1	-5.5251
		377.1	-5.473
		378.1	-5.453
		379.1	-5.4178
		380.1	-5.3641
		381.1	-5.3068
		382.1	-5.2472
		383.1	-5.1974
		384.1	-5.175
		385.1	-5.1279
		386.1	-5.0783
		387.1	-5.0386
		388.1	-5.0033
		389.1	-4.9882
		390.1	-4.9337
		391.1	-4.9038
		392.1	-4.8866
		393.1	-4.8605
		394.1	-4.8338
		395.1	-4.8215
		396.1	-4.7984
		397.1	-4.7749
		398.1	-4.7545
		399.1	-4.73
		400.1	-4.7371
		401.1	-4.7276
		402.1	-4.7009
		403.1	-4.6989
		404.1	-4.6787
		405.1	-4.6819
		406.1	-4.6714
		407.1	-4.6611
		408.1	-4.662
		409.1	-4.6519
		410.1	-4.6465
		411.1	-4.6569
		412.1	-4.6295
		413.1	-4.6206
		414.1	-4.6218
		415.1	-4.6254
		416.1	-4.6178
		417.1	-4.6242
		418.1	-4.6176
		419.1	-4.6183
		420.1	-4.6205
		421.1	-4.6092
		422.1	-4.6088
		423.1	-4.6327
		424.1	-4.6273
		425.1	-4.6239
		426.1	-4.6176
		427.1	-4.6208
		428.1	-4.621
		429.1	-4.6262
		430.1	-4.6242
		431.1	-4.6288
		432.1	-4.6306
		433.1	-4.6389
		434.1	-4.6439
		435.1	-4.6569
		436.1	-4.666
		437.1	-4.6637
		438.1	-4.6858
		439.1	-4.6712
		440.1	-4.6903
		441.1	-4.7038
		442.1	-4.6962
		443.1	-4.7012
		444.1	-4.7012
		445.1	-4.73
		446.1	-4.7182
		447.1	-4.7345
		448.1	-4.7262
		449.1	-4.7401
		450.1	-4.7443
		451.1	-4.7471
		452.1	-4.7483
		453.1	-4.7638
		454.1	-4.7597
		455.1	-4.7755
		456.1	-4.771
		457.1	-4.7706
		458.1	-4.7828
		459.1	-4.7778
		460.1	-4.7874
		461.1	-4.804
		462.1	-4.8
		463.1	-4.7945
		464.1	-4.8088
		465.1	-4.8011
		466.1	-4.8165
		467.1	-4.8174
		468.1	-4.8215
		469.1	-4.8312
		470.1	-4.8324
		471.1	-4.8316
		472.1	-4.8196
		473.1	-4.8265
		474.1	-4.8134
		475.1	-4.8053
		476.1	-4.7977
		477.1	-4.7971
		478.1	-4.8083
		479.1	-4.7844
		480.1	-4.7814
		481.1	-4.7733
		482.1	-4.7848
		483.1	-4.7894
		484.1	-4.7673
		485.1	-4.7803
		486.1	-4.7889
		487.1	-4.7866
		488.1	-4.7873
		489.1	-4.7875
		490.1	-4.7916
		491.1	-4.7886
		492.1	-4.7988
		493.1	-4.8265
		494.1	-4.8189
		495.1	-4.8386
		496.1	-4.8377
		497.1	-4.8305
		498.1	-4.8612
		499.1	-4.8638
		500.1	-4.8741
	Data 2: Trial 1 Temperature	Time/s	T/C
		0	26.85
		0.26	26.801
		0.512	26.793
		0.768	26.868
		1.033	26.77
		1.297	26.818
		1.551	26.861
		1.805	26.889
		2.055	26.821
		2.316	26.898
		2.575	26.828
		2.827	26.88
		3.079	26.794
		3.33	26.921
		3.584	26.875
		3.836	26.898
		4.088	26.833
		4.342	26.848
		4.597	26.868
		4.851	26.826
		5.103	26.778
		5.356	26.767
		5.611	26.832
		5.863	26.863
		6.115	26.854
		6.367	26.856
		6.633	26.801
		6.887	26.819
		7.139	26.842
		7.393	26.856
		7.647	26.846
		7.901	26.849
		8.153	26.761
		8.407	26.817
		8.662	26.831
		8.916	26.867
		9.171	26.857
		9.424	26.74
		9.677	26.852
		9.928	26.829
		10.181	26.802
		10.443	26.786
		10.704	26.789
		10.958	26.768
		11.211	26.766
		11.465	26.826
		11.718	26.89
		11.97	26.802
		12.223	26.805
		12.478	26.781
		12.753	26.828
		13.004	26.843
		13.258	26.812
		13.512	26.778
		13.766	26.817
		14.019	26.784
		14.274	26.831
		14.527	26.758
		14.781	26.817
		15.038	26.831
		15.302	26.693
		15.555	26.622
		15.808	26.485
		16.061	26.165
		16.314	25.873
		16.569	25.584
		16.823	25.588
		17.075	25.629
		17.328	25.264
		17.581	24.873
		17.835	24.535
		18.087	24.229
		18.341	23.979
		18.595	23.706
		18.847	23.283
		19.104	22.553
		19.354	22.254
		19.609	21.999
		19.86	21.676
		20.113	21.378
		20.364	21.016
		20.618	20.603
		20.871	20.26
		21.121	19.999
		21.376	19.784
		21.627	19.291
		21.881	19.201
		22.133	18.982
		22.387	18.78
		22.64	19.375
		22.895	19.174
		23.148	18.903
		23.401	18.773
		23.676	18.622
		23.938	18.337
		24.19	17.983
		24.444	17.625
		24.698	17.342
		24.95	17.046
		25.202	16.631
		25.457	16.254
		25.711	15.757
		25.97	15.44
		26.233	15.13
		26.488	14.796
		26.742	14.279
		26.996	13.806
		27.249	13.256
		27.501	12.93
		27.756	12.462
		28.011	12.03
		28.266	11.569
		28.518	11.158
		28.774	10.826
		29.027	10.386
		29.278	9.906
		29.532	9.626
		29.786	9.272
		30.04	8.866
		30.294	8.511
		30.549	8.142
		30.803	7.762
		31.057	7.512
		31.312	7.245
		31.566	6.814
		31.821	6.396
		32.075	5.984
		32.328	5.609
		32.594	5.156
		32.849	4.811
		33.103	4.322
		33.358	3.961
		33.609	3.531
		33.863	3.011
		34.118	2.498
		34.372	2.147
		34.627	1.723
		34.882	1.3
		35.137	0.506
		35.388	0.124
		35.64	-0.296
		35.894	-0.564
		36.146	-1.028
		36.399	-1.273
		36.652	-1.723
		36.907	-2.076
		37.172	-2.501
		37.423	-2.861
		37.676	-3.352
		37.931	-3.8
		38.183	-4.392
		38.435	-5.154
		38.689	-6.018
		38.942	-6.87
		39.221	-7.605
		39.478	-8.482
		39.732	-8.937
		39.984	-9.484
		40.238	-10.059
		40.491	-10.589
		40.745	-11.081
		41.001	-11.593
		41.255	-12.028
		41.511	-12.444
		41.763	-12.873
		42.018	-13.451
		42.27	-13.784
		42.524	-14.362
		42.777	-14.77
		43.031	-15.122
		43.284	-15.628
		43.538	-16.021
		43.791	-16.498
		44.045	-16.838
		44.297	-17.348
		44.549	-17.815
		44.802	-18.166
		45.057	-18.612
		45.31	-18.999
		45.563	-19.347
		45.818	-19.727
		46.073	-20.227
		46.327	-20.593
		46.58	-21.085
		46.833	-21.541
		47.087	-21.819
		47.339	-22.257
		47.593	-22.714
		47.848	-23.162
		48.102	-23.641
		48.357	-23.984
		48.61	-24.411
		48.864	-24.893
		49.117	-25.309
		49.371	-25.744
		49.625	-26.161
		49.879	-26.563
		50.131	-27.188
		50.386	-27.347
		50.65	-27.901
		50.909	-28.387
		51.163	-28.66
		51.415	-29.037
		51.669	-29.918
		51.923	-30.376
		52.177	-30.81
		52.432	-31.16
		52.686	-31.549
		52.942	-32.045
		53.195	-32.407
		53.449	-32.857
		53.7	-33.261
		53.952	-33.665
		54.204	-34.064
		54.458	-34.431
		54.712	-34.852
		54.966	-35.308
		55.219	-35.756
		55.473	-36.087
		55.726	-36.743
		55.98	-36.972
		56.234	-37.345
		56.488	-37.763
		56.742	-38.174
		56.996	-38.521
		57.248	-38.924
		57.503	-39.355
		57.758	-39.634
		58.011	-40.128
		58.264	-40.553
		58.519	-40.9
		58.774	-41.187
		59.027	-41.542
		59.282	-41.951
		59.537	-42.429
		59.793	-42.813
		60.044	-43.119
		60.298	-43.465
		60.551	-43.832
		60.806	-44.244
		61.06	-44.569
		61.312	-44.934
		61.564	-45.298
		61.818	-45.59
		62.084	-45.926
		62.338	-46.34
		62.593	-46.674
		62.845	-46.906
		63.099	-47.217
		63.365	-47.616
		63.619	-47.978
		63.874	-48.23
		64.127	-48.536
		64.383	-48.88
		64.649	-49.214
		64.902	-49.542
		65.157	-49.887
		65.41	-50.223
		65.662	-50.561
		65.916	-50.765
		66.17	-51.199
		66.425	-51.556
		66.682	-51.798
		66.947	-52.183
		67.217	-52.933
		67.471	-53.21
		67.725	-53.567
		67.979	-53.96
		68.233	-54.391
		68.485	-54.793
		68.739	-55.197
		68.992	-55.522
		69.245	-55.961
		69.498	-56.551
		69.751	-56.937
		70.006	-57.204
		70.258	-57.639
		70.512	-58.105
		70.765	-58.322
		71.019	-58.815
		71.274	-59.191
		71.526	-59.557
		71.78	-60.074
		72.033	-60.436
		72.286	-60.89
		72.539	-61.202
		72.794	-61.621
		73.049	-62.236
		73.301	-62.711
		73.556	-63.175
		73.808	-63.5
		74.062	-63.992
		74.315	-64.473
		74.57	-64.812
		74.823	-65.395
		75.075	-65.883
		75.33	-66.271
		75.584	-66.982
		75.838	-67.443
		76.091	-68.096
		76.344	-68.597
		76.597	-69.08
		76.852	-69.634
		77.106	-70.118
		77.358	-70.673
		77.61	-71.164
		77.865	-71.564
		78.121	-72.039
		78.373	-72.589
		78.626	-72.986
		78.879	-73.437
		79.133	-73.998
		79.387	-74.512
		79.642	-74.879
		79.897	-75.401
		80.163	-76.716
		80.416	-77.952
		80.669	-77.981
		80.946	-78
		81.209	-78.067
		81.463	-78.62
		81.716	-79.238
		81.971	-79.856
		82.223	-80.509
		82.478	-81.041
		82.733	-82.295
		82.986	-82.86
		83.253	-83.578
		83.509	-84.18
		83.763	-84.8
		84.018	-85.278
		84.272	-85.989
		84.524	-86.525
		84.778	-87.014
		85.033	-87.644
		85.287	-88.06
		85.553	-88.799
		85.811	-89.206
		86.064	-89.665
		86.318	-90.349
		86.574	-90.684
		86.827	-91.259
		87.081	-91.848
		87.334	-92.371
		87.588	-92.918
		87.841	-93.533
		88.096	-93.94
		88.349	-94.479
		88.603	-94.994
		88.856	-95.573
		89.109	-96.12
		89.361	-96.521
		89.616	-97.07
		89.869	-97.551
		90.127	-98.037
		90.379	-98.527
		90.633	-99.128
		90.887	-99.411
		91.14	-100.013
		91.394	-100.4
		91.649	-100.779
		91.901	-101.224
		92.156	-101.731
		92.412	-102.139
		92.678	-102.531
		92.931	-103.12
		93.184	-103.502
		93.437	-103.934
		93.691	-104.337
		93.944	-104.865
		94.199	-105.175
		94.454	-105.646
		94.709	-105.947
		94.963	-106.541
		95.218	-106.792
		95.472	-107.403
		95.725	-107.785
		95.978	-108.226
		96.233	-108.538
		96.486	-108.956
		96.741	-109.312
		96.993	-109.737
		97.248	-110.153
		97.502	-110.483
		97.757	-110.947
		98.01	-111.343
		98.264	-112.202
		98.518	-112.683
		98.771	-112.848
		99.023	-113.351
		99.278	-113.753
		99.529	-114.211
		99.782	-114.506
		100.036	-114.985
		100.29	-115.467
		100.543	-115.782
		100.797	-116.255
		101.05	-116.84
		101.304	-117.232
		101.571	-117.512
		101.828	-117.928
		102.08	-118.39
		102.334	-118.729
		102.588	-119.279
		102.842	-119.636
		103.096	-120.165
		103.348	-120.59
		103.602	-120.888
		103.857	-121.402
		104.108	-121.744
		104.363	-122.122
		104.616	-122.503
		104.871	-123.083
		105.124	-123.369
		105.377	-123.866
		105.63	-124.156
		105.883	-124.727
		106.138	-125.194
		106.39	-125.637
		106.643	-125.921
		106.895	-126.405
		107.148	-126.961
		107.402	-127.299
		107.657	-127.725
		107.912	-128.28
		108.165	-128.709
		108.419	-129.121
		108.671	-129.712
		108.924	-130.184
		109.177	-130.594
		109.432	-131.089
		109.686	-131.514
		109.94	-132.25
		110.192	-132.983
		110.447	-133.618
		110.698	-134.225
		110.951	-135.112
		111.203	-135.962
		111.455	-136.928
		111.709	-137.76
		111.963	-138.814
		112.216	-139.495
		112.47	-140.553
		112.725	-141.336
		112.98	-142.125
		113.234	-143.118
		113.488	-143.999
		113.743	-144.817
		113.998	-145.723
		114.251	-146.544
		114.506	-147.427
		114.761	-148.328
		115.013	-149.065
		115.267	-150.086
		115.52	-150.932
		115.773	-151.956
		116.028	-153.099
		116.282	-154.074
		116.536	-154.847
		116.788	-156.021
		117.04	-156.941
		117.294	-157.798
		117.547	-158.851
		117.8	-159.811
		118.055	-161.171
		118.308	-161.706
		118.562	-162.39
		118.816	-162.941
		119.069	-163.46
		119.339	-164.002
		119.605	-164.347
		119.859	-164.73
		120.113	-165.083
		120.367	-165.167
		120.622	-165.345
		120.876	-165.723
		121.131	-165.932
		121.386	-166.199
		121.638	-166.414
		121.893	-166.504
		122.146	-166.696
		122.397	-167.029
		122.65	-167.351
		122.903	-167.413
		123.155	-167.493
		123.409	-167.821
		123.664	-168.045
		123.923	-168.054
		124.187	-168.283
		124.442	-168.388
		124.696	-168.481
		124.949	-168.524
		125.202	-168.76
		125.456	-168.728
		125.708	-168.803
		125.961	-168.85
		126.262	-169.109
		126.528	-169.086
		126.782	-169.335
		127.036	-169.459
		127.291	-169.58
		127.545	-169.65
		127.797	-169.621
		128.053	-169.689
		128.307	-169.904
		128.56	-169.907
		128.814	-169.987
		129.07	-170.188
		129.322	-170.251
		129.575	-170.289
		129.829	-170.249
		130.08	-170.418
		130.332	-170.415
		130.586	-170.515
		130.838	-170.356
		131.091	-170.544
		131.345	-170.532
		131.6	-170.588
		131.853	-170.61
		132.109	-170.6
		132.363	-170.618
		132.617	-170.678
		132.87	-170.73
		133.128	-170.694
		133.394	-170.749
		133.648	-170.763
		133.9	-170.793
		134.155	-170.81
		134.41	-170.851
		134.662	-170.89
		134.917	-170.972
		135.17	-170.865
		135.426	-170.898
		135.677	-170.975
		135.93	-171.02
		136.181	-170.908
		136.435	-171.123
		136.69	-171.011
		136.944	-171.186
		137.197	-171.051
		137.449	-171.14
		137.714	-171.125
		137.972	-171.117
		138.227	-171.128
		138.481	-171.318
		138.736	-171.229
		138.991	-171.337
		139.244	-171.315
		139.496	-171.55
		139.751	-171.371
		140.013	-171.314
		140.275	-171.487
		140.528	-171.533
		140.78	-171.479
		141.034	-171.54
		141.287	-171.704
		141.541	-171.456
		141.794	-171.566
		142.047	-171.607
		142.3	-171.559
		142.552	-171.794
		142.807	-171.466
		143.06	-171.724
		143.314	-171.716
		143.568	-171.691
		143.822	-171.656
		144.078	-171.725
		144.343	-171.757
		144.596	-171.638
		144.85	-171.785
		145.103	-171.802
		145.357	-171.714
		145.61	-171.847
		145.864	-171.748
		146.12	-171.754
		146.373	-171.858
		146.626	-171.823
		146.879	-171.836
		147.131	-171.852
		147.381	-171.805
		147.633	-171.799
		147.888	-171.779
		148.141	-171.769
		148.394	-171.909
		148.652	-171.804
		148.904	-171.674
		149.156	-171.78
		149.41	-171.818
		149.663	-171.89
		149.917	-171.904
		150.171	-171.944
		150.422	-171.929
		150.676	-171.787
		150.931	-171.912
		151.185	-171.878
		151.439	-171.876
		151.693	-171.868
		151.947	-171.956
		152.2	-171.942
		152.452	-171.971
		152.708	-171.956
		152.961	-172.085
		153.212	-172.024
		153.465	-172.146
		153.719	-172.037
		153.973	-172.006
		154.226	-171.987
		154.481	-171.945
		154.735	-172.018
		154.987	-171.934
		155.24	-171.96
		155.494	-172.119
		155.748	-172.069
		156.003	-172.059
		156.254	-172.062
		156.509	-172.029
		156.776	-172.149
		157.032	-172.065
		157.285	-172.134
		157.539	-172.019
		157.792	-172.172
		158.043	-172.043
		158.297	-172.189
		158.551	-172.057
		158.803	-172.053
		159.074	-172.002
		159.336	-172.055
		159.6	-172.085
		159.85	-172.092
		160.102	-172.205
		160.367	-172.133
		160.632	-172.127
		160.885	-172.087
		161.136	-172.085
		161.389	-172.041
		161.64	-172.018
		161.893	-172.138
		162.147	-172.069
		162.399	-172.224
		162.652	-172.027
		162.902	-172.133
		163.154	-172.115
		163.404	-172.108
		163.669	-172.014
		163.922	-172.262
		164.176	-172.115
		164.427	-172.293
		164.68	-172.171
		164.934	-172.241
		165.188	-172.204
		165.442	-172.186
		165.696	-172.033
		165.95	-172.298
		166.215	-172.17
		166.47	-172.156
		166.725	-172.185
		166.979	-172.269
		167.232	-172.146
		167.487	-172.243
		167.764	-172.277
		168.024	-172.343
		168.276	-172.248
		168.529	-172.232
		168.782	-172.26
		169.034	-172.215
		169.288	-172.331
		169.543	-172.192
		169.796	-172.293
		170.053	-172.274
		170.317	-172.32
		170.571	-172.334
		170.825	-172.201
		171.08	-172.324
		171.335	-172.264
		171.59	-172.262
		171.844	-172.448
		172.098	-172.329
		172.352	-172.42
		172.606	-172.337
		172.861	-172.305
		173.115	-172.25
		173.369	-172.286
		173.624	-172.395
		173.878	-172.361
		174.133	-172.317
		174.387	-172.396
		174.641	-172.499
		174.894	-172.327
		175.148	-172.444
		175.399	-172.297
		175.651	-172.359
		175.906	-172.378
		176.161	-172.358
		176.414	-172.377
		176.668	-172.36
		176.922	-172.374
		177.175	-172.314
		177.427	-172.407
		177.68	-172.32
		177.935	-172.334
		178.189	-172.522
		178.442	-172.426
		178.72	-172.456
		178.98	-172.339
		179.232	-172.394
		179.485	-172.387
		179.739	-172.341
		179.993	-172.391
		180.247	-172.268
		180.501	-172.45
		180.754	-172.424
		181.012	-172.557
		181.277	-172.492
		181.531	-172.295
		181.784	-172.442
		182.039	-172.483
		182.292	-172.523
		182.546	-172.521
		182.799	-172.48
		183.052	-172.473
		183.307	-172.446
		183.561	-172.512
		183.814	-172.351
		184.068	-172.509
		184.321	-172.439
		184.575	-172.575
		184.829	-172.444
		185.082	-172.442
		185.336	-172.597
		185.604	-172.459
		185.859	-172.307
		186.113	-172.423
		186.366	-172.535
		186.617	-172.387
		186.868	-172.506
		187.122	-172.585
		187.377	-172.499
		187.629	-172.493
		187.882	-172.21
		188.137	-172.405
		188.391	-172.479
		188.644	-172.447
		188.897	-172.416
		189.152	-172.58
		189.406	-172.454
		189.686	-172.388
		189.944	-172.471
		190.198	-172.508
		190.451	-172.47
		190.704	-172.512
		190.957	-172.465
		191.21	-172.315
		191.465	-172.34
		191.718	-172.566
		191.984	-172.472
		192.242	-172.614
		192.497	-172.538
		192.752	-172.412
		193.006	-172.536
		193.259	-172.585
		193.513	-172.385
		193.765	-172.501
		194.02	-172.51
		194.28	-172.419
		194.542	-172.392
		194.794	-172.487
		195.047	-172.578
		195.301	-172.458
		195.556	-172.498
		195.811	-172.617
		196.064	-172.425
		196.317	-172.371
		196.568	-172.499
		196.822	-172.386
		197.075	-172.565
		197.33	-172.445
		197.585	-172.561
		197.838	-172.47
		198.092	-172.54
		198.347	-172.555
		198.602	-172.58
		198.858	-172.484
		199.124	-172.455
		199.377	-172.592
		199.631	-172.389
		199.885	-172.543
		200.139	-172.415
		200.392	-172.615
		200.646	-172.364
		200.902	-172.454
		201.155	-172.416
		201.409	-172.495
		201.663	-172.342
		201.916	-172.625
		202.169	-172.503
		202.419	-172.503
		202.672	-172.366
		202.951	-172.542
		203.212	-172.504
		203.465	-172.389
		203.719	-172.495
		203.973	-172.35
		204.224	-172.427
		204.477	-172.569
		204.729	-172.442
		204.982	-172.389
		205.237	-172.417
		205.49	-172.467
		205.744	-172.546
		205.997	-172.505
		206.249	-172.392
		206.502	-172.457
		206.757	-172.506
		207.011	-172.549
		207.265	-172.54
		207.521	-172.401
		207.771	-172.501
		208.027	-172.519
		208.281	-172.575
		208.534	-172.392
		208.788	-172.297
		209.041	-172.402
		209.294	-172.456
		209.548	-172.482
		209.815	-172.531
		210.072	-172.598
		210.325	-172.481
		210.578	-172.484
		210.832	-172.562
		211.086	-172.581
		211.339	-172.363
		211.592	-172.489
		211.846	-172.466
		212.115	-172.58
		212.369	-172.513
		212.622	-172.544
		212.876	-172.453
		213.129	-172.501
		213.382	-172.329
		213.637	-172.54
		213.891	-172.384
		214.146	-172.489
		214.401	-172.557
		214.654	-172.407
		214.909	-172.414
		215.162	-172.474
		215.415	-172.33
		215.667	-172.434
		215.92	-172.462
		216.175	-172.55
		216.427	-172.515
		216.683	-172.416
		216.935	-172.468
		217.186	-172.513
		217.441	-172.592
		217.694	-172.507
		217.949	-172.555
		218.203	-172.618
		218.457	-172.529
		218.71	-172.699
		218.963	-172.578
		219.219	-172.497
		219.471	-172.613
		219.726	-172.506
		219.978	-172.473
		220.229	-172.437
		220.481	-172.424
		220.734	-172.521
		220.988	-172.548
		221.262	-172.513
		221.525	-172.542
		221.779	-172.685
		222.031	-172.699
		222.286	-172.707
		222.539	-172.536
		222.791	-172.599
		223.043	-172.55
		223.297	-172.722
		223.553	-172.705
		223.806	-172.584
		224.059	-172.718
		224.311	-172.677
		224.565	-172.571
		224.82	-172.632
		225.074	-172.664
		225.327	-172.691
		225.58	-172.641
		225.835	-172.666
		226.088	-172.671
		226.34	-172.62
		226.595	-172.681
		226.848	-172.583
		227.102	-172.583
		227.356	-172.533
		227.61	-172.625
		227.864	-172.669
		228.117	-172.572
		228.371	-172.69
		228.65	-172.681
		228.91	-172.534
		229.164	-172.616
		229.417	-172.53
		229.671	-172.633
		229.925	-172.565
		230.18	-172.777
		230.434	-172.707
		230.687	-172.788
		230.956	-172.624
		231.21	-172.761
		231.463	-172.638
		231.717	-172.746
		231.971	-172.778
		232.226	-172.664
		232.481	-172.684
		232.734	-172.675
		232.986	-172.672
		233.241	-172.613
		233.493	-172.513
		233.748	-172.607
		234.001	-172.569
		234.254	-172.639
		234.506	-172.772
		234.76	-172.745
		235.011	-172.706
		235.263	-172.651
		235.517	-172.543
		235.769	-172.61
		236.024	-172.668
		236.276	-172.595
		236.528	-172.694
		236.78	-172.658
		237.032	-172.764
		237.285	-172.556
		237.537	-172.639
		237.793	-172.712
		238.046	-172.637
		238.299	-172.506
		238.551	-172.516
		238.805	-172.551
		239.058	-172.328
		239.312	-172.367
		239.566	-172.31
		239.82	-172.193
		240.073	-172.149
		240.326	-172.039
		240.581	-171.996
		240.834	-171.922
		241.088	-171.846
		241.341	-171.763
		241.595	-171.616
		241.848	-171.599
		242.114	-171.522
		242.38	-171.388
		242.634	-171.053
		242.886	-171.137
		243.14	-170.919
		243.393	-170.833
		243.645	-170.822
		243.897	-170.827
		244.147	-170.745
		244.398	-170.837
		244.65	-170.816
		244.903	-170.744
		245.155	-170.697
		245.408	-170.663
		245.66	-170.569
		245.914	-170.577
		246.165	-170.508
		246.419	-170.477
		246.67	-170.463
		246.923	-170.335
		247.176	-170.332
		247.429	-170.116
		247.681	-170.175
		247.934	-170.111
		248.187	-169.953
		248.442	-169.932
		248.696	-169.686
		248.949	-169.761
		249.202	-169.58
		249.454	-169.537
		249.708	-169.403
		249.961	-169.222
		250.214	-169.087
		250.472	-169.025
		250.736	-168.859
		250.99	-168.929
		251.24	-168.83
		251.491	-168.713
		251.745	-168.687
		251.997	-168.608
		252.251	-168.491
		252.506	-168.573
		252.766	-168.538
		253.027	-168.48
		253.28	-168.39
		253.53	-168.351
		253.782	-168.161
		254.036	-168.133
		254.289	-167.735
		254.543	-167.76
		254.796	-167.638
		255.049	-167.537
		255.303	-167.599
		255.556	-167.439
		255.808	-167.431
		256.06	-167.137
		256.311	-167.146
		256.563	-167.15
		256.826	-166.964
		257.086	-166.694
		257.338	-162.24
		257.589	-158.982
		257.843	-155.63
		258.095	-151.864
		258.347	-148.153
		258.6	-143.894
		258.854	-139.415
		259.106	-134.771
		259.358	-130.344
		259.609	-126.023
		259.861	-121.55
		260.114	-117.537
		260.367	-113.635
		260.62	-109.846
		260.872	-106.105
		261.123	-102.685
		261.377	-99.376
		261.63	-96.203
		261.883	-93.134
		262.136	-90.278
		262.39	-87.575
		262.646	-85.217
		262.897	-83.338
		263.15	-82.016
		263.404	-79.74
		263.657	-77.785
		263.91	-73.651
		264.163	-70.795
		264.414	-68.132
		264.668	-65.653
		264.919	-63.256
		265.17	-61.062
		265.423	-58.863
		265.676	-56.807
		265.929	-54.732
		266.183	-52.872
		266.437	-51.112
		266.695	-49.442
		266.959	-47.779
		267.211	-46.021
		267.465	-44.47
		267.718	-42.922
		267.972	-41.291
		268.226	-39.912
		268.479	-38.425
		268.732	-37.167
		268.986	-35.897
		269.237	-34.717
		269.501	-33.707
		269.755	-32.79
		270.009	-31.853
		270.263	-30.992
		270.517	-30.123
		270.77	-29.261
		271.023	-28.51
		271.276	-27.865
		271.528	-27.242
		271.779	-26.41
		272.032	-25.759
		272.285	-25.049
		272.535	-24.493
		272.789	-23.84
		273.051	-23.204
		273.308	-22.528
		273.561	-21.963
		273.815	-21.462
		274.068	-20.909
		274.321	-20.275
		274.575	-19.824
		274.828	-19.225
		275.081	-18.795
		275.335	-18.233
		275.589	-17.79
		275.842	-17.334
		276.095	-16.828
		276.347	-16.331
		276.6	-15.859
		276.854	-15.438
		277.12	-15.036
		277.379	-14.578
		277.632	-13.977
		277.884	-13.824
		278.136	-13.8
		278.388	-13.463
		278.642	-13.3
		278.894	-13.096
		279.148	-12.617
		279.422	-12.065
		279.686	-11.594
		279.94	-10.978
		280.194	-10.438
		280.447	-9.781
		280.711	-9.394
		280.963	-8.924
		281.216	-8.44
		281.469	-7.982
		281.735	-7.179
		281.991	-6.588
		282.246	-5.853
		282.5	-5.114
		282.753	-4.085
		283.007	-3.317
		283.259	-2.465
		283.512	-1.646
		283.765	-0.602
		284.016	0.206
		284.267	1.104
		284.519	1.793
		284.772	2.443
		285.025	3.168
		285.276	3.703
		285.529	4.205
		285.782	4.772
		286.034	5.25
		286.286	5.888
		286.54	6.458
		286.795	6.932
		287.05	7.357
		287.303	7.7
		287.555	8.057
		287.808	8.573
		288.06	9.112
		288.313	9.551
		288.567	9.762
		288.82	10.091
		289.074	10.513
		289.327	10.828
		289.581	11.216
		289.835	11.546
		290.087	12.026
		290.338	12.203
		290.591	12.441
		290.844	12.766
		291.097	13.003
		291.35	13.135
		291.604	13.407
		291.857	13.646
		292.122	14.087
		292.38	14.398
		292.633	14.679
		292.885	14.782
		293.139	14.936
		293.391	15.155
		293.644	15.335
		293.898	15.483
		294.151	15.663
		294.404	15.874
		294.655	16.031
		294.905	16.213
		295.156	16.514
		295.409	16.598
		295.662	16.767
		295.917	17.025
		296.17	17.143
		296.424	17.319
		296.676	17.422
		296.929	17.569
		297.182	17.735
		297.435	17.878
		297.689	18.035
		297.947	18.064
		298.209	18.212
		298.462	18.307
		298.714	18.469
		298.968	18.525
		299.223	18.56
		299.476	18.611
		299.729	18.687
		299.982	18.72
		300.247	18.765
		300.502	18.845
		300.755	18.936
		301.009	19.096
		301.263	19.207
		301.517	19.348
		301.77	19.444
		302.025	19.454
		302.276	19.608
		302.529	19.677
		302.782	19.713
		303.035	19.773
		303.289	19.855
		303.542	19.817
		303.796	19.874
		304.049	20.057
		304.309	20.028
		304.569	20.07
		304.823	20.217
		305.076	20.173
		305.33	20.235
		305.583	20.318
		305.837	20.38
		306.091	20.339
		306.342	20.412
		306.593	20.529
		306.845	20.577
		307.098	20.675
		307.352	20.697
		307.605	20.696
		307.859	20.794
		308.111	20.79
		308.364	20.803
		308.616	20.868
		308.87	20.911
		309.124	20.997
		309.379	20.96
		309.631	20.977
		309.883	20.976
		310.141	21.075
		310.407	21.128
		310.661	21.083
		310.914	21.222
		311.165	21.195
		311.416	21.235
		311.667	21.259
		311.921	21.324
		312.174	21.325
		312.428	21.349
		312.682	21.311
		312.936	21.393
		313.188	21.429
		313.441	21.424
		313.692	21.485
		313.945	21.481
		314.2	21.573
		314.452	21.476
		314.705	21.557
		314.957	21.625
		315.21	21.599
		315.463	21.64
		315.715	21.674
		315.968	21.704
		316.22	21.635
		316.487	21.67
		316.744	21.731
		316.997	21.725
		317.249	21.736
		317.501	21.733
		317.752	21.79
		318.006	21.775
		318.262	21.897
		318.527	21.857
		318.781	21.901
		319.033	21.876
		319.288	21.917
		319.541	21.902
		319.795	21.909
		320.048	21.967
		320.3	22.019
		320.565	21.978
		320.823	21.999
		321.076	21.986
		321.327	22.012
		321.579	22.009
		321.833	21.992
		322.085	22.034
		322.338	21.991
		322.591	22.023
		322.843	22.019
		323.095	22.055
		323.347	22.069
		323.599	22.022
		323.854	22.087
		324.118	22.121
		324.371	22.09
		324.627	22.087
		324.879	22.118
		325.132	22.131
		325.386	22.162
		325.638	22.088
		325.891	22.122
		326.144	22.126
		326.398	22.172
		326.651	22.102
		326.904	22.2
		327.155	22.258
		327.408	22.196
		327.661	22.158
		327.914	22.214
		328.167	22.193
		328.421	22.26
		328.682	22.18
		328.946	22.168
		329.199	22.172
		329.451	22.248
		329.703	22.236
		329.956	22.216
		330.21	22.209
		330.464	22.294
		330.717	22.264
		330.972	22.303
		331.238	22.274
		331.491	22.41
		331.745	22.367
		331.999	22.358
		332.253	22.378
		332.506	22.327
		332.759	22.399
		333.011	22.428
		333.264	22.427
		333.53	22.457
		333.783	22.404
		334.036	22.377
		334.291	22.37
		334.542	22.487
		334.797	22.444
		335.05	22.42
		335.303	22.46
		335.568	22.464
		335.826	22.522
		336.081	22.482
		336.333	22.454
		336.588	22.563
		336.84	22.528
		337.091	22.5
		337.342	22.528
		337.593	22.522
		337.845	22.566
		338.1	22.556
		338.353	22.598
		338.607	22.584
		338.86	22.602
		339.114	22.6
		339.366	22.619
		339.627	22.652
		339.888	22.609
		340.14	22.598
		340.392	22.657
		340.646	22.627
		340.897	22.728
		341.15	22.671
		341.402	22.652
		341.655	22.638
		341.906	22.727
		342.158	22.676
		342.41	22.742
		342.664	22.718
		342.914	22.756
		343.167	22.755
		343.421	22.766
		343.682	22.684
		343.943	22.766
		344.196	22.732
		344.449	22.837
		344.704	22.79
		344.956	22.761
		345.207	22.806
		345.46	22.777
		345.711	22.79
		345.964	22.814
		346.216	22.798
		346.469	22.788
		346.722	22.858
		346.976	22.822
		347.231	22.772
		347.485	22.817
		347.739	22.809
		347.993	22.858
		348.248	22.837
		348.5	22.824
		348.754	22.883
		349.006	22.879
		349.257	22.827
		349.513	22.825
		349.778	22.891
		350.033	22.764
		350.285	22.865
		350.537	22.904
		350.791	22.859
		351.044	22.834
		351.295	22.818
		351.548	22.941
		351.817	22.872
		352.071	22.841
		352.325	22.886
		352.579	22.89
		352.832	22.853
		353.085	22.929
		353.338	22.951
		353.597	22.952
		353.861	22.885
		354.116	22.849
		354.37	22.941
		354.622	22.916
		354.872	22.982
		355.124	22.903
		355.376	22.937
		355.629	23.019
		355.883	22.932
		356.138	22.942
		356.39	22.931
		356.645	22.885
		356.898	22.882
		357.15	22.922
		357.402	22.97
		357.661	22.965
		357.923	22.959
		358.176	22.946
		358.428	22.996
		358.681	22.997
		358.935	23.008
		359.188	22.981
		359.441	23.002
		359.695	23.048
		359.958	23
		360.213	22.967
		360.467	23.031
		360.722	22.975
		360.974	23.006
		361.225	23.03
		361.479	22.989
		361.734	22.982
		361.988	22.993
		362.255	22.978
		362.509	22.955
		362.763	23.015
		363.018	23.022
		363.273	23.036
		363.527	23.011
		363.78	22.928
		364.035	22.982
		364.289	23.025
		364.542	23.068
		364.794	22.969
		365.047	23.008
		365.299	23.039
		365.553	23.052
		365.807	23.027
		366.06	22.966
		366.313	23.038
		366.567	23.045
		366.818	22.991
		367.071	22.97
		367.325	22.973
		367.578	23.024
		367.832	22.984
		368.095	23.107
		368.355	23.052
		368.608	23.067
		368.874	23.048
		369.126	23.083
		369.379	23.047
		369.631	23.029
		369.886	23.025
		370.136	23.001
		370.391	23.033
		370.644	23.021
		370.897	23.107
		371.15	23.016
		371.402	23.073
		371.656	23.05
		371.908	23.039
		372.164	23.098
		372.414	23.111
		372.668	23.043
		372.922	23.052
		373.174	23.055
		373.428	23.102
		373.682	23.108
		373.938	23.031
		374.204	23.035
		374.457	23.034
		374.709	23.095
		374.962	23.049
		375.215	22.979
		375.469	23.087
		375.723	23.044
		375.977	23.09
		376.23	23.045
		376.483	23.087
		376.734	23.084
		376.986	23.087
		377.239	23.1
		377.492	23.077
		377.744	23.105
		377.996	23.058
		378.248	23.096
		378.502	23.123
		378.756	23.056
		379.01	22.982
		379.263	23.053
		379.515	23.046
		379.769	23.114
		380.022	23.132
		380.277	23.042
[truncated: 20,947 more rows]
[truncated: 1 more columns]

## Sheet: Figure 1c
Figure 1c: Failed vitrification: Nucleation upon cooling
	Data 1: Trial 1 Pressure	Time/s	Pressure/bar
		0	74.5101
		0.25	74.5267
		0.5	74.5332
		0.75	74.5541
		1	74.5653
		1.25	74.5728
		1.5	74.5771
		1.75	74.5765
		2	74.5878
		2.25	74.5957
		2.5	74.6049
		2.75	74.6161
		3	74.6152
		3.25	74.6444
		3.5	74.6314
		3.75	74.6409
		4	74.6381
		4.25	74.664
		4.5	74.6707
		4.75	74.6844
		5	74.6995
		5.25	74.6991
		5.5	74.6974
		5.75	74.7131
		6	74.7242
		6.25	74.7096
		6.5	74.7371
		6.75	74.7502
		7	74.753
		7.25	74.7699
		7.5	74.7608
		7.75	74.7795
		8	74.7929
		8.25	74.7847
		8.5	74.8025
		8.75	74.8185
		9	74.8139
		9.25	74.8352
		9.5	74.8447
		9.75	74.8519
		10	74.8458
		10.25	74.8587
		10.5	74.875
		10.75	74.8668
		11	74.8928
		11.25	74.9058
		11.5	74.9029
		11.75	74.9162
		12	74.9281
		12.25	74.941
		12.5	74.9445
		12.75	74.9319
		13	74.965
		13.25	74.9738
		13.5	74.9783
		13.75	74.9842
		14	74.9949
		14.25	75.0116
		14.5	75.0073
		14.75	75.0144
		15.01	75.0327
		15.26	75.0329
		15.51	75.0585
		15.76	75.053
		16.01	75.0898
		16.26	75.1009
		16.51	75.1415
		16.76	75.1592
		17.01	75.2046
		17.26	75.2474
		17.51	75.2662
		17.76	75.32
		18.01	75.3413
		18.26	75.3688
		18.51	75.3965
		18.76	75.4062
		19.01	75.4307
		19.26	75.4185
		19.51	75.4397
		19.76	75.4172
		20.01	75.3986
		20.26	75.3778
		20.51	75.3553
		20.76	75.3346
		21.01	75.2844
		21.26	75.2361
		21.51	75.1921
		21.76	75.1546
		22.01	75.0828
		22.26	75.0248
		22.51	74.9479
		22.76	74.8512
		23.01	74.7746
		23.26	74.674
		23.51	74.5877
		23.76	74.5021
		24.01	74.3785
		24.27	74.2856
		24.51	74.1465
		24.77	74.0249
		25.01	73.8941
		25.26	73.7591
		25.51	73.6109
		25.76	73.4521
		26.02	73.2969
		26.27	73.1391
		26.52	72.9917
		26.76	72.8108
		27.02	72.6483
		27.27	72.4692
		27.52	72.2973
		27.77	72.1284
		28.02	71.9496
		28.27	71.734
		28.52	71.5371
		28.77	71.3206
		29.02	71.1266
		29.27	70.9271
		29.52	70.7224
		29.77	70.5051
		30.07	70.225
		30.32	70.0228
		30.57	69.7988
		30.82	69.5783
		31.07	69.3287
		31.32	69.0951
		31.57	68.8476
		31.82	68.6231
		32.07	68.369
		32.32	68.1264
		32.57	67.8625
		32.82	67.6131
		33.07	67.3711
		33.32	67.0996
		33.57	66.8402
		33.82	66.5981
		34.07	66.3194
		34.32	66.0423
		34.57	65.7851
		34.82	65.4994
		35.07	65.2205
		35.32	64.9325
		35.57	64.6546
		35.82	64.3822
		36.07	64.0963
		36.32	63.8082
		36.57	63.5192
		36.82	63.2224
		37.07	62.9184
		37.32	62.622
		37.57	62.31
		37.82	62.0245
		38.07	61.718
		38.32	61.4114
		38.57	61.099
		38.82	60.7878
		39.07	60.489
		39.32	60.1679
		39.57	59.8398
		39.82	59.5355
		40.08	59.2119
		40.33	58.8784
		40.58	58.5527
		40.83	58.2225
		41.08	57.8731
		41.33	57.5679
		41.58	57.2144
		41.83	56.8962
		42.08	56.5617
		42.33	56.2261
		42.58	55.8706
		42.83	55.5295
		43.08	55.186
		43.33	54.8271
		43.58	54.499
		43.83	54.1449
		44.08	53.8013
		44.33	53.4383
		44.58	53.0761
		44.83	52.7282
		45.08	52.3689
		45.33	51.9991
		45.58	51.644
		45.83	51.2877
		46.08	50.9267
		46.33	50.5501
		46.58	50.1868
		46.83	49.8255
		47.08	49.4704
		47.33	49.1125
		47.58	48.7173
		47.83	48.3445
		48.08	47.9689
		48.34	47.6019
		48.59	47.2169
		48.84	46.8507
		49.09	46.457
		49.34	46.0759
		49.59	45.7031
		49.84	45.3083
		50.09	44.9336
		50.34	44.5615
		50.59	44.1367
		50.84	43.7531
		51.09	43.3794
		51.34	42.9711
		51.59	42.5881
		51.84	42.1801
		52.09	41.7895
		52.34	41.402
		52.59	41.0183
		52.84	40.6021
		53.09	40.2079
		53.33	39.8131
		53.59	39.4102
		53.84	39.0128
		54.09	38.6033
		54.34	38.2086
		54.59	37.7963
		54.84	37.3842
		55.09	36.9724
		55.34	36.5598
		55.59	36.1582
		55.84	35.7613
		56.09	35.3459
		56.34	34.9406
		56.59	34.5194
		56.84	34.1015
		57.09	33.7021
		57.34	33.2733
		57.59	32.8634
		57.84	32.4429
		58.09	32.0307
		58.34	31.6156
		58.59	31.1981
		58.84	30.7815
		59.09	30.371
		59.34	29.9587
		59.59	29.5185
		59.84	29.0926
		60.09	28.6892
		60.34	28.2465
		60.59	27.8385
		60.84	27.418
		61.09	26.9877
		61.34	26.5609
		61.59	26.126
		61.84	25.7082
		62.09	25.2896
		62.34	24.8423
		62.59	24.4305
		62.84	24.002
		63.09	23.5628
		63.34	23.1296
		63.59	22.7012
		63.84	22.2701
		64.09	21.8505
		64.34	21.4153
		64.6	20.9843
		64.85	20.5546
		65.1	20.1118
		65.35	19.6785
		65.6	19.2351
		65.85	18.8031
		66.1	18.3711
		66.35	17.9419
		66.6	17.5047
		66.85	17.0672
		67.1	16.6234
		67.35	16.1923
		67.6	15.7282
		67.85	15.3071
		68.1	14.8659
		68.35	14.4294
		68.6	13.99
		68.85	13.5496
		69.1	13.1026
		69.35	12.678
		69.6	12.2327
		69.85	11.7673
		70.1	11.3402
		70.35	10.8985
		70.6	10.4562
		70.85	10.0123
		71.1	9.5572
		71.35	9.138
		71.6	8.6863
		71.85	8.2248
		72.1	7.8013
		72.35	7.3555
		72.6	6.8994
		72.85	6.4422
		73.1	6.0043
		73.35	5.5573
		73.6	5.0952
		73.85	4.6615
		74.1	4.219
		74.35	3.7749
		74.6	3.3177
		74.85	2.88
		75.1	2.4552
		75.35	2.0186
		75.6	1.6209
		75.85	1.3467
		76.1	1.2777
		76.35	1.2487
		76.6	1.2454
		76.86	1.2386
		77.11	1.215
		77.35	1.2252
		77.61	1.227
		77.85	1.234
		78.1	1.2419
		78.35	1.2141
		78.6	1.23
		78.85	1.2257
		79.1	1.2436
		79.35	1.2265
		79.6	1.2269
		79.86	1.2409
		80.11	1.236
		80.36	1.2229
		80.61	1.2361
		80.86	1.2227
		81.11	1.2204
		81.36	1.2263
		81.61	1.2194
		81.86	1.2353
		82.11	1.2257
		82.36	1.2198
		82.61	1.22
		82.86	1.246
		83.11	1.2323
		83.36	1.2267
		83.61	1.2251
		83.86	1.218
		84.11	1.2286
		84.36	1.2437
		84.61	1.2183
		84.86	1.2258
		85.11	1.2343
		85.36	1.2311
		85.61	1.2402
		85.86	1.2427
		86.11	1.2456
		86.36	1.2464
		86.61	1.2267
		86.86	1.2411
		87.11	1.2422
		87.36	1.2343
		87.61	1.2225
		87.86	1.2388
		88.11	1.2229
		88.36	1.2439
		88.61	1.2434
		88.86	1.2264
		89.11	1.2404
		89.36	1.2217
		89.61	1.2306
		89.86	1.224
		90.14	1.2377
		90.36	1.2291
		90.61	1.2322
		90.86	1.2451
		91.11	1.2365
		91.36	1.2356
		91.61	1.2349
		91.86	1.2289
		92.11	1.2354
		92.36	1.2411
		92.61	1.2277
		92.86	1.2245
		93.12	1.2388
		93.37	1.2448
		93.62	1.2455
		93.87	1.2291
		94.12	1.2231
		94.37	1.2281
		94.62	1.2415
		94.87	1.2435
		95.12	1.2477
		95.37	1.2468
		95.62	1.2246
		95.87	1.2295
		96.12	1.232
		96.37	1.2466
		96.62	1.2207
		96.87	1.2318
		97.12	1.2295
		97.37	1.2375
		97.62	1.2429
		97.87	1.2408
		98.12	1.2491
		98.37	1.2375
		98.62	1.2316
		98.87	1.2171
		99.12	1.2288
		99.37	1.2363
		99.62	1.2321
		99.87	1.2312
		100.12	1.2323
		100.37	1.237
		100.62	1.2397
		100.87	1.232
		101.12	1.2258
		101.37	1.2256
		101.62	1.2192
		101.87	1.2477
		102.12	1.2336
		102.37	1.24
		102.62	1.2424
		102.87	1.2383
		103.12	1.2474
		103.37	1.2269
		103.62	1.2307
		103.87	1.2175
		104.12	1.2375
		104.37	1.2293
		104.62	1.2292
		104.87	1.2378
		105.12	1.2232
		105.37	1.2414
		105.62	1.2259
		105.87	1.2306
		106.12	1.2326
		106.37	1.2456
		106.62	1.2342
		106.87	1.2317
		107.12	1.2294
		107.37	1.2282
		107.62	1.2234
		107.87	1.2397
		108.12	1.2351
		108.37	1.2306
		108.62	1.2378
		108.87	1.2334
		109.12	1.2357
		109.37	1.2282
		109.62	1.2411
		109.87	1.2227
		110.12	1.2442
		110.37	1.2222
		110.62	1.2214
		110.87	1.2325
		111.12	1.2366
		111.37	1.2411
		111.63	1.2394
		111.88	1.2365
		112.13	1.2276
		112.38	1.2285
		112.63	1.2309
		112.88	1.2264
		113.13	1.2311
		113.38	1.2236
		113.63	1.2222
		113.88	1.2411
		114.13	1.2315
		114.38	1.2253
		114.63	1.2335
		114.88	1.2402
		115.13	1.2379
		115.38	1.2388
		115.63	1.2282
		115.88	1.2236
		116.13	1.2254
		116.38	1.2305
		116.63	1.2262
		116.88	1.2241
		117.13	1.2439
		117.38	1.2277
		117.63	1.2087
		117.88	1.2104
		118.13	1.2249
		118.38	1.2404
		118.63	1.2283
		118.88	1.236
		119.13	1.2335
		119.38	1.2192
		119.63	1.2134
		119.88	1.233
		120.13	1.2143
		120.38	1.2197
		120.63	1.2177
		120.88	1.2319
		121.13	1.2192
		121.38	1.2244
		121.63	1.2226
		121.88	1.2128
		122.13	1.2357
		122.38	1.2395
		122.63	1.2228
		122.88	1.2195
		123.13	1.2091
		123.38	1.2091
		123.63	1.2206
		123.88	1.2374
		124.13	1.2176
		124.38	1.219
		124.63	1.2228
		124.88	1.2083
		125.13	1.2169
		125.38	1.2148
		125.63	1.2128
		125.88	1.2271
		126.13	1.218
		126.38	1.2087
		126.63	1.2241
		126.88	1.2132
		127.13	1.208
		127.38	1.2116
		127.63	1.2213
		127.88	1.2163
		128.13	1.2217
		128.38	1.2081
		128.63	1.2238
		128.88	1.2194
		129.14	1.2137
		129.39	1.2194
		129.64	1.2072
		129.89	1.2135
		130.14	1.2191
		130.39	1.2001
		130.64	1.2069
		130.89	1.2239
		131.14	1.2005
		131.39	1.2062
		131.64	1.2025
		131.89	1.2128
		132.14	1.206
		132.39	1.1957
		132.64	1.2145
		132.89	1.2128
		133.14	1.1926
		133.39	1.1985
		133.64	1.2055
		133.89	1.2014
		134.14	1.1977
		134.39	1.2062
		134.64	1.1952
		134.89	1.1894
		135.14	1.1937
		135.39	1.2061
		135.64	1.2037
		135.89	1.2016
		136.14	1.2057
		136.39	1.2002
		136.64	1.1989
		136.89	1.2003
		137.14	1.1957
		137.39	1.1889
		137.64	1.1912
		137.89	1.2035
		138.14	1.1907
		138.39	1.2008
		138.64	1.1915
		138.89	1.1976
		139.14	1.1944
		139.39	1.187
		139.64	1.1917
		139.89	1.1974
		140.14	1.1722
		140.39	1.1888
		140.64	1.1909
		140.89	1.1845
		141.14	1.1873
		141.39	1.1961
		141.64	1.2075
		141.89	1.1744
		142.14	1.1948
		142.39	1.1712
		142.64	1.1896
		142.89	1.1851
		143.15	1.1853
		143.39	1.1749
		143.64	1.1824
		143.9	1.1756
		144.15	1.1872
		144.4	1.1759
		144.65	1.1846
		144.9	1.1753
		145.15	1.1724
		145.4	1.1771
		145.65	1.1878
		145.9	1.1629
		146.15	1.1697
		146.4	1.1806
		146.65	1.1916
		146.9	1.1664
		147.15	1.1803
		147.4	1.1724
		147.65	1.1749
		147.9	1.1715
		148.15	1.1611
		148.4	1.1586
		148.65	1.172
		148.9	1.1692
		149.15	1.1678
		149.4	1.161
		149.65	1.1745
		149.9	1.1591
		150.15	1.1648
		150.4	1.1689
		150.65	1.1619
		150.9	1.1681
		151.15	1.1681
		151.4	1.1579
		151.65	1.1628
		151.9	1.1646
		152.15	1.1646
		152.4	1.1479
		152.65	1.162
		152.9	1.1671
		153.15	1.154
		153.4	1.1402
		153.65	1.1538
		153.9	1.1532
		154.15	1.1533
		154.4	1.1497
		154.65	1.1508
		154.9	1.1563
		155.15	1.1528
		155.4	1.1474
		155.65	1.1433
		155.9	1.1422
		156.15	1.1493
		156.41	1.1521
		156.65	1.1463
		156.91	1.1355
		157.16	1.1358
		157.4	1.1363
		157.66	1.1635
		157.91	1.1326
		158.16	1.148
		158.41	1.1453
		158.66	1.1355
		158.91	1.1312
		159.16	1.1433
		159.4	1.1497
		159.66	1.1396
		159.91	1.1267
		160.16	1.1322
		160.41	1.1446
		160.66	1.1306
		160.91	1.1316
		161.16	1.1411
		161.41	1.124
		161.66	1.147
		161.91	1.1105
		162.16	1.126
		162.41	1.1307
		162.66	1.1335
		162.91	1.1161
		163.16	1.1286
		163.41	1.1248
		163.66	1.1281
		163.91	1.1193
		164.16	1.1115
		164.41	1.1147
		164.66	1.1269
		164.91	1.1131
		165.16	1.1114
		165.41	1.1183
		165.66	1.1118
		165.91	1.1037
		166.16	1.0975
		166.41	1.0942
		166.66	1.1127
		166.91	1.1075
		167.16	1.1078
		167.41	1.1113
		167.66	1.1038
		167.91	1.1109
		168.16	1.0946
		168.41	1.1099
		168.66	1.1212
		168.91	1.1113
		169.16	1.1008
		169.41	1.1045
		169.66	1.0883
		169.91	1.0952
		170.16	1.0885
		170.41	1.1024
		170.66	1.0908
		170.91	1.0909
		171.16	1.0931
		171.41	1.0822
		171.66	1.0847
		171.91	1.0959
		172.16	1.0829
		172.41	1.0809
		172.66	1.0827
		172.91	1.0944
		173.16	1.0798
		173.41	1.0776
		173.66	1.0789
		173.91	1.069
		174.16	1.0698
		174.41	1.0627
		174.66	1.0651
		174.91	1.088
		175.16	1.0713
		175.41	1.063
		175.66	1.0639
		175.91	1.0744
		176.17	1.0852
		176.41	1.0761
		176.67	1.0657
		176.92	1.0661
		177.17	1.0702
		177.42	1.064
		177.67	1.0605
		177.92	1.0602
		178.17	1.0411
		178.42	1.0593
		178.67	1.0627
		178.92	1.0593
		179.17	1.0591
		179.42	1.0598
		179.67	1.0574
		179.92	1.0642
		180.17	1.038
		180.44	1.0532
		180.69	1.0447
		180.94	1.0501
		181.19	1.0514
		181.44	1.04
		181.69	1.0361
		181.95	1.0344
		182.19	1.0446
		182.44	1.0389
		182.69	1.0314
		182.94	1.042
		183.2	1.0463
		183.44	1.0357
		183.69	1.0353
		183.95	1.0379
		184.2	1.0324
		184.45	1.0251
		184.7	1.0279
		184.95	1.0453
		185.2	1.0274
		185.45	1.0164
		185.7	1.0203
		185.95	1.0268
		186.2	1.0247
		186.45	0.9984
		186.7	1.0242
		186.95	1.0161
		187.2	1.0215
		187.45	1.0196
		187.7	1.0215
		187.95	1.0098
		188.2	1.0051
		188.45	1.0112
		188.7	0.9924
		188.95	1.0034
		189.2	1.0082
		189.45	1.0098
		189.7	1.0127
		189.95	1.0188
		190.2	0.9887
		190.45	1.008
		190.7	1.0061
		190.95	1.0093
		191.2	0.9776
		191.45	0.9989
		191.7	0.9976
		191.95	0.9855
		192.2	0.9907
		192.45	0.9774
		192.7	0.996
		192.95	0.9938
		193.2	0.9906
		193.45	0.9746
		193.7	0.9782
		193.95	0.9991
		194.2	0.9837
		194.45	0.9735
		194.7	0.9728
		194.95	0.9779
		195.2	0.9693
		195.45	0.9609
		195.7	0.971
		195.95	0.9689
		196.2	0.9636
		196.45	0.9627
		196.7	0.9818
		196.95	0.967
		197.2	0.9563
		197.45	0.966
		197.7	0.9669
		197.95	0.9644
		198.2	0.9608
		198.45	0.9488
		198.7	0.9593
		198.95	0.9492
		199.2	0.9521
		199.45	0.9435
		199.7	0.9418
		199.95	0.9468
		200.2	0.9424
		200.45	0.9561
		200.7	0.9521
		200.95	0.9605
		201.2	0.9328
		201.45	0.9407
		201.71	0.9309
		201.96	0.9328
		202.21	0.929
		202.46	0.9429
		202.71	0.9325
		202.96	0.927
		203.21	0.9096
		203.46	0.924
		203.71	0.9231
		203.96	0.9303
		204.21	0.923
		204.46	0.9262
		204.71	0.9086
		204.96	0.91
		205.21	0.9091
		205.46	0.9065
		205.71	0.9204
		205.96	0.91
		206.21	0.9077
		206.46	0.9069
		206.71	0.9041
		206.96	0.9019
		207.21	0.9154
		207.46	0.904
		207.71	0.8982
		207.96	0.8884
		208.21	0.8896
		208.46	0.8755
		208.71	0.8981
		208.96	0.8944
		209.21	0.8938
		209.46	0.9065
		209.71	0.8878
		209.96	0.891
		210.21	0.8803
		210.46	0.8912
		210.71	0.8806
		210.96	0.8737
		211.21	0.8851
		211.46	0.884
		211.71	0.8722
		211.96	0.8767
		212.21	0.8718
		212.46	0.8777
		212.71	0.8681
		212.96	0.8732
		213.21	0.873
		213.46	0.8435
		213.71	0.8715
		213.96	0.8652
		214.21	0.8635
		214.46	0.8526
		214.71	0.8635
		214.96	0.8532
		215.21	0.8495
		215.46	0.8566
		215.71	0.8495
		215.96	0.8546
		216.22	0.8482
		216.47	0.8641
		216.72	0.8531
		216.97	0.8569
		217.22	0.8401
		217.47	0.8419
		217.72	0.8527
		217.97	0.8395
		218.22	0.8426
		218.47	0.8518
		218.72	0.8393
		218.97	0.8252
		219.22	0.8279
		219.47	0.8316
		219.72	0.8409
		219.97	0.8301
		220.22	0.8236
		220.47	0.831
		220.72	0.8388
		220.97	0.8118
		221.22	0.8177
		221.47	0.8153
		221.72	0.8245
		221.97	0.8117
		222.22	0.7958
		222.47	0.8206
		222.72	0.8161
		222.97	0.8172
		223.22	0.8256
		223.47	0.8053
		223.72	0.7965
		223.97	0.8165
		224.22	0.8066
		224.47	0.8155
		224.72	0.8079
		224.97	0.8074
		225.22	0.8121
		225.47	0.7986
		225.72	0.8053
		225.97	0.7903
		226.22	0.8048
		226.47	0.7969
		226.72	0.8154
		226.97	0.7845
		227.22	0.7981
		227.47	0.7845
		227.72	0.7951
		227.97	0.7929
		228.22	0.7897
		228.47	0.774
		228.72	0.7977
		228.97	0.7981
		229.22	0.7953
		229.47	0.7892
		229.72	0.7816
		229.97	0.784
		230.22	0.7642
		230.47	0.7704
		230.72	0.7746
		230.97	0.7766
		231.22	0.779
		231.47	0.7666
		231.72	0.7833
		231.98	0.7741
		232.23	0.7877
		232.48	0.7655
		232.73	0.7717
		232.98	0.757
		233.23	0.7726
		233.48	0.7562
		233.73	0.7595
		233.98	0.7666
		234.23	0.7746
		234.48	0.7613
		234.73	0.7726
		234.98	0.7631
		235.23	0.757
		235.48	0.7699
		235.73	0.7723
		235.98	0.7755
		236.23	0.7484
		236.48	0.7626
		236.73	0.7527
		236.98	0.7611
		237.23	0.7597
		237.48	0.7479
		237.73	0.7436
		237.98	0.754
		238.23	0.7364
		238.48	0.739
		238.73	0.7445
		238.98	0.7437
		239.23	0.7575
		239.48	0.7444
		239.73	0.7438
		239.98	0.7361
		240.23	0.74
		240.48	0.7392
		240.73	0.7429
		240.98	0.7305
		241.23	0.7398
		241.48	0.7271
		241.73	0.7362
		241.98	0.7497
		242.23	0.7355
		242.48	0.7291
		242.73	0.7316
		242.98	0.7306
		243.23	0.7182
		243.48	0.7232
		243.73	0.7128
		243.98	0.7166
		244.23	0.7272
		244.48	0.7235
		244.73	0.7189
		244.98	0.7053
		245.23	0.7278
		245.48	0.7189
		245.73	0.7074
		245.98	0.7054
		246.23	0.7026
		246.48	0.7105
		246.73	0.7192
		246.98	0.7115
		247.23	0.7071
		247.48	0.704
		247.73	0.7052
		247.98	0.718
		248.23	0.7057
		248.48	0.6982
		248.73	0.6804
		248.98	0.716
		249.23	0.6921
		249.48	0.691
		249.73	0.6868
		249.98	0.6734
		250.23	0.6869
		250.48	0.6831
		250.73	0.6586
		250.98	0.6823
		251.23	0.6808
		251.48	0.6609
		251.73	0.675
		251.98	0.6551
		252.23	0.6809
		252.48	0.682
		252.73	0.6673
		252.98	0.659
		253.23	0.6562
		253.48	0.6703
		253.73	0.6481
		253.98	0.6497
		254.23	0.6576
		254.48	0.6439
		254.73	0.643
		254.98	0.6502
		255.23	0.6274
		255.48	0.6357
		255.73	0.6345
		255.98	0.6395
		256.23	0.6433
		256.48	0.6292
		256.73	0.6233
		256.98	0.6117
		257.23	0.6171
		257.48	0.6117
		257.73	0.6032
		257.98	0.6139
		258.23	0.6089
		258.48	0.6125
		258.73	0.6134
		258.98	0.6116
		259.23	0.6046
		259.48	0.592
		259.73	0.6066
		259.98	0.5924
		260.23	0.5971
		260.48	0.5924
		260.73	0.5809
		260.98	0.5827
		261.23	0.584
		261.48	0.5732
		261.73	0.5693
		261.98	0.5755
		262.23	0.5694
		262.48	0.5678
		262.73	0.5573
		262.98	0.5688
		263.23	0.5797
		263.48	0.5522
		263.73	0.5528
		263.98	0.5509
		264.23	0.5582
		264.48	0.5494
		264.73	0.5418
		264.98	0.5455
		265.24	0.5331
		265.48	0.5409
		265.74	0.5381
		265.99	0.5382
		266.24	0.5334
		266.49	0.524
		266.74	0.5225
		266.99	0.5146
		267.24	0.5221
		267.49	0.4997
		267.74	0.5134
		267.99	0.5198
		268.24	0.5072
		268.49	0.4981
		268.74	0.4822
		268.99	0.4829
		269.24	0.4916
		269.49	0.491
		269.74	0.4761
		269.99	0.4867
		270.24	0.481
		270.49	0.4713
		270.74	0.4814
		270.99	0.4722
		271.24	0.4763
		271.49	0.469
		271.74	0.4603
		271.99	0.4517
		272.24	0.4538
		272.49	0.4566
		272.74	0.4618
		272.99	0.4583
		273.24	0.4593
		273.49	0.458
		273.74	0.4458
		273.99	0.4503
		274.24	0.4135
		274.49	0.4484
		274.74	0.4373
		274.99	0.4354
		275.24	0.4243
		275.49	0.4239
		275.74	0.4241
		275.99	0.411
		276.24	0.4097
		276.49	0.4133
		276.74	0.4047
		276.99	0.398
		277.24	0.3924
		277.49	0.3882
		277.74	0.3925
		277.99	0.38
		278.24	0.3926
		278.49	0.3873
		278.74	0.3819
		278.99	0.3888
		279.24	0.3873
		279.49	0.369
		279.74	0.3876
		279.99	0.3621
		280.24	0.3731
		280.49	0.3536
		280.74	0.3644
		280.99	0.3634
		281.24	0.3357
		281.49	0.3529
		281.74	0.3377
		281.99	0.3478
		282.24	0.3335
		282.5	0.3334
		282.75	0.3457
		283	0.3455
		283.25	0.3379
		283.5	0.322
		283.75	0.3497
		284	0.3224
		284.25	0.3284
		284.5	0.3232
		284.75	0.3064
		285	0.3124
		285.25	0.3047
		285.5	0.3128
		285.75	0.3143
		286	0.3008
		286.25	0.2994
		286.5	0.2962
		286.75	0.3049
		287	0.2803
		287.25	0.2833
		287.5	0.2864
		287.75	0.2931
		288	0.2838
		288.25	0.2679
		288.5	0.2691
		288.75	0.2719
		289	0.2681
		289.25	0.2702
		289.5	0.2599
		289.75	0.2676
		290	0.2534
		290.25	0.2529
		290.5	0.2598
		290.75	0.2527
		291	0.239
		291.25	0.2478
		291.5	0.2416
		291.75	0.2449
		292	0.233
		292.25	0.2297
		292.5	0.2388
		292.75	0.23
		293	0.2247
		293.25	0.2111
		293.5	0.2171
		293.75	0.2207
		294	0.2246
		294.25	0.2265
		294.5	0.2096
		294.75	0.2003
		295	0.2092
		295.25	0.1998
		295.5	0.1911
		295.75	0.1932
		296	0.196
		296.25	0.1978
		296.5	0.1911
		296.75	0.2029
		297	0.2006
		297.25	0.1792
		297.5	0.1823
		297.75	0.1692
		298	0.1752
		298.26	0.1659
		298.5	0.1653
		298.75	0.162
		299	0.1652
		299.25	0.156
		299.5	0.1631
		299.75	0.1507
		300.01	0.1432
		300.25	0.1425
		300.5	0.1503
		300.77	0.1533
		301.02	0.1334
		301.27	0.1285
		301.52	0.1397
		301.77	0.1303
		302.02	0.1287
		302.27	0.1198
		302.52	0.1155
		302.77	0.1227
		303.02	0.1122
		303.27	0.1095
		303.52	0.1256
		303.77	0.1117
		304.02	0.1061
		304.27	0.1034
		304.52	0.1056
		304.77	0.1014
		305.03	0.1
		305.27	0.1011
		305.52	0.1008
		305.77	0.0835
		306.03	0.0925
		306.28	0.094
		306.53	0.0829
		306.78	0.0843
		307.03	0.0771
		307.28	0.086
		307.52	0.0685
		307.78	0.0584
		308.03	0.0782
		308.28	0.0652
		308.53	0.0787
		308.78	0.0655
		309.03	0.0708
		309.28	0.0671
		309.53	0.0693
		309.78	0.0571
		310.03	0.0609
		310.28	0.0525
		310.53	0.03
		310.78	0.0344
		311.03	0.0471
		311.28	0.0356
		311.53	0.0313
		311.78	0.0387
		312.03	0.0234
		312.28	0.0304
		312.53	0.0174
		312.78	0.0251
		313.03	0.0159
		313.28	0.0141
		313.53	0.0184
		313.78	-0.0044
		314.03	-0.0016
		314.28	0.0141
		314.53	0.0095
		314.78	0.0252
		315.03	-0.0132
		315.28	0.0028
		315.53	-0.0059
		315.78	-0.0114
		316.03	-0.002
		316.28	-0.0093
		316.53	-0.0238
		316.78	-0.0043
		317.03	-0.0113
		317.28	-0.0354
		317.53	-0.0242
		317.78	-0.0302
		318.03	-0.0236
		318.28	-0.0252
		318.53	-0.0371
		318.78	-0.0253
		319.03	-0.0398
		319.28	-0.0281
		319.53	-0.0381
		319.78	-0.0437
		320.03	-0.0439
		320.28	-0.0533
		320.53	-0.0529
		320.78	-0.065
		321.03	-0.058
		321.28	-0.0463
		321.53	-0.0486
		321.78	-0.0673
		322.03	-0.0744
		322.28	-0.0624
		322.53	-0.0584
		322.78	-0.0873
		323.03	-0.0782
		323.28	-0.073
		323.53	-0.0775
		323.78	-0.0813
		324.03	-0.1017
		324.28	-0.0829
		324.53	-0.0906
		324.78	-0.0893
		325.03	-0.1068
		325.29	-0.0886
		325.54	-0.0999
		325.78	-0.1067
		326.04	-0.1072
		326.29	-0.1003
		326.54	-0.0906
		326.79	-0.1185
		327.04	-0.1162
		327.29	-0.1171
		327.54	-0.1221
		327.79	-0.1087
		328.04	-0.1287
		328.29	-0.1274
		328.54	-0.1098
		328.79	-0.1163
		329.04	-0.1339
		329.29	-0.1434
		329.54	-0.1342
		329.79	-0.1294
		330.04	-0.155
		330.29	-0.1439
		330.54	-0.1341
		330.84	-0.1504
		331.09	-0.1614
		331.34	-0.1623
		331.59	-0.1594
		331.84	-0.1501
		332.09	-0.1672
		332.34	-0.1799
		332.59	-0.1641
		332.84	-0.1714
		333.09	-0.1689
		333.34	-0.1648
		333.59	-0.1741
		333.84	-0.178
		334.09	-0.1741
		334.34	-0.1801
		334.59	-0.1847
		334.84	-0.1841
		335.09	-0.1886
		335.34	-0.2003
		335.59	-0.1953
		335.84	-0.1899
		336.09	-0.1938
		336.34	-0.1867
		336.59	-0.1904
		336.84	-0.2036
		337.09	-0.2066
		337.34	-0.2084
		337.6	-0.2207
		337.85	-0.2158
		338.1	-0.2042
		338.35	-0.2269
		338.6	-0.2106
		338.85	-0.2164
		339.1	-0.2299
		339.35	-0.2284
		339.6	-0.2289
		339.85	-0.2227
		340.1	-0.2454
		340.35	-0.233
		340.6	-0.2352
		340.85	-0.2293
		341.1	-0.2321
		341.35	-0.2498
		341.6	-0.246
		341.85	-0.239
		342.1	-0.271
		342.35	-0.2517
		342.6	-0.2569
		342.85	-0.266
		343.1	-0.2628
		343.35	-0.2713
		343.6	-0.2688
		343.85	-0.2835
		344.1	-0.2753
		344.35	-0.2734
		344.6	-0.2926
		344.85	-0.2769
		345.1	-0.2705
		345.35	-0.2898
		345.6	-0.2816
		345.85	-0.2758
		346.1	-0.2884
		346.35	-0.2916
		346.6	-0.3034
		346.85	-0.2878
		347.1	-0.2933
		347.35	-0.3012
		347.6	-0.311
		347.85	-0.3108
		348.1	-0.3036
		348.35	-0.3231
		348.6	-0.3194
		348.85	-0.3313
		349.1	-0.3094
		349.35	-0.3266
		349.61	-0.3289
		349.85	-0.3326
		350.1	-0.3341
		350.36	-0.3321
		350.61	-0.3306
		350.86	-0.3368
		351.11	-0.3633
		351.36	-0.3384
		351.61	-0.3434
		351.86	-0.3463
		352.11	-0.3591
		352.36	-0.3584
		352.61	-0.3634
		352.86	-0.3496
		353.11	-0.3639
		353.36	-0.3546
		353.61	-0.364
		353.86	-0.3536
		354.11	-0.384
		354.36	-0.3713
		354.61	-0.3889
		354.86	-0.3773
		355.11	-0.3751
		355.36	-0.3927
		355.61	-0.3843
		355.86	-0.3864
		356.11	-0.3957
		356.36	-0.3902
		356.61	-0.3941
		356.86	-0.3982
		357.11	-0.3989
		357.36	-0.4093
		357.61	-0.4024
		357.86	-0.4075
		358.11	-0.4164
		358.36	-0.417
		358.61	-0.4114
		358.86	-0.4296
		359.11	-0.4278
		359.36	-0.4063
		359.61	-0.42
		359.86	-0.441
		360.11	-0.424
		360.36	-0.4282
		360.61	-0.4384
		360.91	-0.439
		361.16	-0.4348
		361.41	-0.4372
		361.66	-0.451
		361.91	-0.44
		362.16	-0.4726
		362.41	-0.4437
		362.66	-0.4584
		362.91	-0.4447
		363.16	-0.4593
		363.41	-0.4645
		363.66	-0.4675
		363.91	-0.462
		364.16	-0.4716
		364.41	-0.4672
		364.66	-0.4804
		364.91	-0.4709
		365.16	-0.4707
		365.41	-0.4681
		365.66	-0.4831
		365.91	-0.4778
		366.16	-0.4756
		366.41	-0.4801
		366.66	-0.4916
		366.91	-0.5108
		367.16	-0.4915
		367.41	-0.4979
		367.66	-0.5117
		367.91	-0.4942
		368.16	-0.4985
		368.41	-0.5126
		368.66	-0.4883
		368.91	-0.4935
		369.17	-0.4969
		369.41	-0.4979
		369.66	-0.5214
		369.92	-0.5547
		370.17	-0.5632
		370.42	-0.5797
		370.67	-0.6112
		370.91	-0.6152
		371.17	-0.65
		371.42	-0.6684
		371.67	-0.6913
		371.92	-0.6905
		372.17	-0.7122
		372.42	-0.6989
		372.67	-0.7293
		372.92	-0.7112
		373.17	-0.7144
		373.42	-0.7068
		373.67	-0.7252
		373.92	-0.7209
		374.17	-0.7143
		374.42	-0.7148
		374.67	-0.7198
		374.92	-0.7125
		375.17	-0.7279
		375.42	-0.7022
		375.67	-0.706
		375.92	-0.7095
		376.17	-0.7067
		376.42	-0.7045
		376.67	-0.697
		376.92	-0.705
		377.17	-0.6975
		377.42	-0.6753
		377.67	-0.6926
		377.92	-0.694
		378.17	-0.6901
		378.42	-0.7088
		378.67	-0.6712
		378.92	-0.6726
		379.17	-0.6777
		379.42	-0.6973
		379.67	-0.6767
		379.92	-0.6731
		380.17	-0.6668
		380.42	-0.693
		380.67	-0.6596
		380.92	-0.6763
		381.17	-0.6733
		381.42	-0.6709
		381.67	-0.6783
		381.92	-0.6867
		382.17	-0.6819
		382.42	-0.6736
		382.67	-0.6792
		382.92	-0.6843
		383.17	-0.676
		383.42	-0.6873
		383.67	-0.6972
		383.92	-0.682
		384.17	-0.6904
		384.42	-0.6913
		384.67	-0.6937
		384.92	-0.6985
		385.17	-0.6938
		385.42	-0.6899
		385.67	-0.6879
		385.92	-0.6918
		386.17	-0.6939
		386.42	-0.6892
		386.67	-0.7024
		386.92	-0.695
		387.17	-0.7058
		387.42	-0.6999
		387.67	-0.705
		387.93	-0.7105
		388.18	-0.7001
		388.43	-0.7154
		388.68	-0.7215
		388.93	-0.7177
		389.18	-0.7422
		389.43	-0.7217
		389.68	-0.7239
		389.93	-0.727
		390.18	-0.7214
		390.43	-0.7269
		390.68	-0.7276
		390.93	-0.7378
		391.18	-0.7362
		391.43	-0.7333
		391.68	-0.7277
		391.93	-0.747
		392.18	-0.7516
		392.43	-0.7466
		392.68	-0.7363
		392.93	-0.7606
		393.18	-0.7587
		393.43	-0.7749
		393.68	-0.764
		393.93	-0.7627
		394.18	-0.7536
		394.43	-0.7555
		394.68	-0.7715
		394.93	-0.7791
		395.18	-0.776
		395.43	-0.7776
		395.68	-0.7769
		395.93	-0.7926
		396.18	-0.7889
		396.43	-0.7912
		396.68	-0.8081
		396.93	-0.7978
		397.18	-0.7983
		397.43	-0.7988
		397.68	-0.8095
		397.93	-0.804
		398.18	-0.8012
		398.43	-0.8124
		398.68	-0.8204
		398.93	-0.8287
		399.18	-0.8215
		399.43	-0.8169
		399.68	-0.8246
		399.93	-0.8176
		400.18	-0.8238
		400.43	-0.8181
		400.68	-0.8327
		400.93	-0.8329
		401.18	-0.8349
		401.43	-0.8474
		401.68	-0.8393
		401.93	-0.8441
		402.18	-0.8571
		402.43	-0.8556
		402.68	-0.84
		402.93	-0.8812
		403.18	-0.8621
		403.43	-0.8647
		403.68	-0.8656
		403.93	-0.8692
		404.18	-0.8581
		404.43	-0.8886
		404.68	-0.8739
		404.93	-0.8718
		405.18	-0.8879
		405.43	-0.882
		405.68	-0.879
		405.93	-0.9056
		406.19	-0.8823
		406.43	-0.8954
		406.68	-0.8943
		406.94	-0.897
		407.19	-0.8958
		407.44	-0.9081
		407.69	-0.9225
		407.94	-0.9076
		408.19	-0.9118
		408.44	-0.9143
		408.69	-0.9184
		408.94	-0.9197
		409.19	-0.9317
		409.44	-0.9233
		409.69	-0.9234
		409.94	-0.9354
		410.19	-0.9191
		410.44	-0.9356
		410.69	-0.9452
		410.94	-0.9396
		411.19	-0.9349
		411.44	-0.9473
		411.69	-0.9405
		411.94	-0.9453
		412.19	-0.9353
		412.44	-0.9408
		412.69	-0.9546
		412.94	-0.9526
		413.19	-0.9458
		413.44	-0.94
		413.69	-0.9431
		413.94	-0.9441
		414.19	-0.9418
		414.44	-0.9497
		414.69	-0.9403
		414.94	-0.947
		415.19	-0.9447
		415.44	-0.9353
		415.69	-0.9095
		415.94	-0.9063
		416.19	-0.9116
		416.44	-0.8771
		416.69	-0.8536
		416.94	-0.8141
		417.19	-0.7539
		417.44	-0.6459
		417.69	-0.4093
		417.94	0.2371
		418.19	1.7055
		418.44	3.8592
		418.69	6.2173
		418.94	8.6643
		419.19	11.1373
		419.44	13.6238
		419.69	16.1542
		419.95	18.6661
		420.2	21.1908
		420.45	23.7116
		420.7	26.2233
		420.96	28.7414
		421.2	31.2686
		421.45	33.7733
		421.7	36.2823
		421.95	38.7963
		422.2	41.3055
		422.45	43.776
		422.7	46.29
		422.95	48.7706
		423.2	51.2837
		423.45	53.7674
		423.7	56.2429
		423.95	58.719
		424.2	61.2116
		424.45	63.6848
		424.7	66.1525
		424.95	68.6129
		425.2	71.0568
		425.45	73.5109
		425.7	75.9655
		425.95	78.3942
		426.2	80.8233
		426.45	83.255
		426.7	85.6822
		426.95	88.0921
		427.2	90.5029
		427.45	92.92
		427.7	95.321
		427.95	97.6933
		428.2	100.08
		428.45	102.461
		428.7	104.849
		428.95	107.193
		429.2	109.548
		429.45	111.91
		429.7	114.245
		429.95	116.603
		430.2	118.936
		430.45	121.261
		430.7	123.584
		430.95	125.907
		431.2	128.202
		431.45	130.509
		431.7	132.803
		431.95	135.069
		432.2	137.348
		432.45	139.606
		432.7	141.866
		432.96	144.12
		433.2	146.361
		433.45	148.579
		433.71	150.806
		433.96	153.037
		434.21	155.25
		434.46	157.458
		434.71	159.642
		434.96	161.838
		435.21	164.019
		435.46	166.192
		435.71	168.348
		435.96	170.512
		436.21	172.69
		436.46	174.813
		436.71	176.953
		436.96	179.079
		437.21	181.198
		437.46	183.297
		437.71	185.399
		437.96	187.468
		438.21	189.547
		438.46	191.619
		438.71	193.691
		438.96	195.739
		439.21	197.804
		439.46	199.831
		439.71	201.863
		439.96	203.891
		440.21	205.902
		440.46	207.914
		440.71	209.913
		440.96	211.909
		441.21	213.893
		441.46	215.896
		441.71	217.866
		441.96	219.837
		442.21	221.774
		442.46	223.746
		442.71	225.665
		442.96	227.604
		443.21	229.523
		443.46	231.45
		443.71	233.366
		443.96	235.262
		444.21	237.158
		444.46	239.045
		444.71	240.93
		444.96	242.813
		445.21	244.65
		445.46	246.517
		445.71	248.386
		445.96	250.208
		446.21	252.045
		446.46	253.868
		446.72	255.683
		446.96	257.507
		447.22	259.303
		447.47	261.107
		447.72	262.892
		447.97	264.677
		448.22	266.461
		448.47	268.194
		448.72	269.975
		448.97	271.715
		449.22	273.469
		449.47	275.202
		449.72	276.941
		449.97	278.657
		450.22	280.382
		450.47	282.087
		450.72	283.776
		450.97	285.466
		451.22	287.153
		451.47	288.82
		451.72	290.494
		451.97	292.16
		452.22	293.825
		452.47	295.472
		452.72	297.116
		452.97	298.765
		453.22	300.372
		453.47	302.01
		453.72	303.614
		453.97	305.22
		454.22	306.824
		454.47	308.397
		454.72	310.002
		454.97	311.579
		455.22	313.168
		455.47	314.727
		455.72	316.28
		455.97	317.834
		456.22	319.369
		456.47	320.917
		456.72	322.447
		456.97	323.973
		457.22	325.515
		457.47	327.026
		457.72	328.535
		457.97	330.03
		458.22	331.514
		458.47	333.009
		458.72	334.497
		458.97	335.982
		459.22	337.443
		459.47	338.906
		459.72	340.357
		459.97	341.797
		460.22	343.241
		460.47	344.667
		460.72	346.103
		460.97	347.537
		461.22	348.941
		461.47	350.36
		461.72	351.766
		461.97	353.17
		462.22	354.558
		462.47	355.952
		462.72	357.342
		462.97	358.722
		463.22	360.084
		463.47	361.454
		463.72	362.825
		463.97	364.154
		464.22	365.531
		464.47	366.87
		464.72	368.2
		464.97	369.552
		465.22	370.877
		465.47	372.191
		465.72	373.512
		465.97	374.836
		466.22	376.133
		466.47	377.428
		466.72	378.735
		466.97	380.031
		467.23	381.314
		467.48	382.596
		467.73	383.865
		467.98	385.144
		468.23	386.398
		468.48	387.66
		468.73	388.916
		468.97	390.16
		469.23	391.407
		469.48	392.644
		469.73	393.877
		469.98	395.115
		470.23	396.35
		470.48	397.565
		470.73	398.772
		470.98	399.972
		471.23	401.18
		471.48	402.365
		471.73	403.575
		471.98	404.779
		472.23	405.952
		472.48	407.12
		472.73	408.312
		472.98	409.472
		473.23	410.632
		473.48	411.8
		473.73	412.956
		473.98	414.127
		474.23	415.279
		474.48	416.411
		474.73	417.557
		474.98	418.705
		475.23	419.822
		475.48	420.953
		475.73	422.079
		475.98	423.194
		476.23	424.315
		476.48	425.424
		476.73	426.534
		476.98	427.624
		477.23	428.754
		477.48	429.832
		477.73	430.916
		477.98	432.009
		478.23	433.076
		478.48	434.162
		478.73	435.23
		478.98	436.315
		479.23	437.362
		479.48	438.45
		479.73	439.51
		479.98	440.558
		480.23	441.605
		480.48	442.664
		480.73	443.711
		480.98	444.757
		481.23	445.77
		481.48	446.817
		481.73	447.83
		481.98	448.865
		482.23	449.889
		482.48	450.907
		482.73	451.915
		482.98	452.919
		483.23	453.952
		483.48	454.939
		483.73	455.931
		483.98	456.936
		484.24	457.93
		484.48	458.901
		484.74	459.909
		484.99	460.873
		485.24	461.857
		485.49	462.83
		485.74	463.813
		485.99	464.78
		486.24	465.738
		486.49	466.708
		486.74	467.658
		486.99	468.616
		487.24	469.554
		487.49	470.52
		487.74	471.457
		487.99	472.401
		488.24	473.335
		488.49	474.26
		488.74	475.19
		488.99	476.101
		489.24	477.037
		489.49	477.949
		489.74	478.866
		489.99	479.788
		490.24	480.682
		490.49	481.596
		490.74	482.509
		490.99	483.402
		491.24	484.307
		491.49	485.182
		491.74	486.069
		491.99	486.947
		492.24	487.84
		492.49	488.723
		492.74	489.589
		492.99	490.476
		493.24	491.349
		493.49	492.216
		493.74	493.062
		493.99	493.93
		494.24	494.782
		494.49	495.625
		494.74	496.493
		494.99	497.331
		495.24	498.179
		495.49	499.03
		495.74	499.867
		495.99	500.708
		496.24	501.528
		496.5	502.35
		496.74	503.173
		496.99	504.008
		497.24	504.827
		497.49	505.64
		497.74	506.454
		497.99	507.253
		498.24	508.066
		498.5	508.865
		498.75	509.701
		498.99	510.464
		499.24	511.251
		499.5	512.073
		499.75	512.851
[truncated: 102,996 more rows]
[truncated: 1 more columns]

## Sheet: Figure 1d
Figure 1d: Failed vitrification: Nucleation upon warming
	Data 1: Trial 1 Pressure	Time/s	Pressure/bar
		0	3.4271
		0.25	3.4316
		0.5	3.4159
		0.75	3.4403
		1	3.4257
		1.25	3.4318
		1.5	3.4313
		1.75	3.4387
		2	3.4383
		2.25	3.4239
		2.5	3.4313
		2.75	3.4505
		3	3.4369
		3.25	3.4244
		3.5	3.4409
		3.75	3.4338
		4	3.4601
		4.25	3.4461
		4.5	3.4469
		4.75	3.4548
		5.01	3.4512
		5.25	3.4469
		5.5	3.4753
		5.75	3.4599
		6	3.4458
		6.25	3.4398
		6.5	3.446
		6.75	3.442
		7	3.4489
		7.25	3.4534
		7.5	3.4632
		7.76	3.4547
		8.01	3.4627
		8.26	3.4547
		8.51	3.4518
		8.76	3.4507
		9.01	3.4513
		9.25	3.4685
		9.51	3.4587
		9.76	3.4589
		10.01	3.4864
		10.26	3.4893
		10.51	3.4862
		10.76	3.5479
		11.01	3.6333
		11.26	3.7017
		11.51	3.767
		11.76	3.8028
		12.01	3.8457
		12.26	3.8491
		12.51	3.8439
		12.76	3.8462
		13.01	3.8448
		13.26	3.8231
		13.51	3.7873
		13.76	3.7475
		14.01	3.709
		14.26	3.648
		14.51	3.601
		14.76	3.5614
		15.01	3.4791
		15.26	3.4176
		15.51	3.3614
		15.76	3.2883
		16.01	3.2149
		16.26	3.1281
		16.51	3.0698
		16.76	3.0134
		17.01	2.9362
		17.26	2.8852
		17.51	2.8127
		17.77	2.7438
		18.02	2.7078
		18.26	2.6336
		18.51	2.5899
		18.77	2.5302
		19.02	2.483
		19.27	2.4074
		19.51	2.377
		19.76	2.3376
		20.01	2.2862
		20.26	2.2354
		20.51	2.2269
		20.76	2.1833
		21.01	2.1412
		21.26	2.1135
		21.51	2.0842
		21.76	2.0564
		22.01	2.0186
		22.26	2.0065
		22.51	1.983
		22.76	1.9443
		23.01	1.9056
		23.27	1.9067
		23.52	1.8738
		23.77	1.8624
		24.02	1.8566
		24.27	1.8235
		24.52	1.8161
		24.77	1.7971
		25.02	1.7729
		25.27	1.7751
		25.52	1.7501
		25.77	1.736
		26.02	1.7346
		26.27	1.7145
		26.52	1.7013
		26.77	1.6823
		27.02	1.6776
		27.27	1.6831
		27.52	1.6505
		27.77	1.6646
		28.02	1.6473
		28.27	1.6487
		28.52	1.6542
		28.77	1.622
		29.02	1.6135
		29.27	1.6256
		29.52	1.6182
		29.77	1.603
		30.05	1.6148
		30.3	1.5958
		30.54	1.596
		30.8	1.5987
		31.05	1.5985
		31.3	1.6007
		31.55	1.6007
		31.8	1.5962
		32.05	1.6058
		32.3	1.5922
		32.55	1.5986
		32.8	1.5966
		33.05	1.6015
		33.3	1.6049
		33.55	1.6053
		33.8	1.6127
		34.05	1.6199
		34.3	1.6116
		34.55	1.6163
		34.8	1.6154
		35.05	1.6174
		35.3	1.6239
		35.55	1.6236
		35.8	1.6326
		36.05	1.6384
		36.3	1.6435
		36.55	1.6491
		36.8	1.644
		37.05	1.6505
		37.3	1.6507
		37.55	1.6554
		37.8	1.6608
		38.05	1.6813
		38.3	1.6948
		38.55	1.6939
		38.8	1.7046
		39.05	1.6885
		39.3	1.7071
		39.55	1.7194
		39.8	1.7167
		40.05	1.7171
		40.3	1.735
		40.55	1.7402
		40.8	1.7444
		41.05	1.7525
		41.3	1.7672
		41.55	1.7491
		41.8	1.755
		42.05	1.7878
		42.3	1.7711
		42.55	1.7668
		42.8	1.7829
		43.05	1.8024
		43.3	1.7991
		43.55	1.7986
		43.8	1.8127
		44.05	1.8266
		44.3	1.8304
		44.55	1.8242
		44.81	1.8183
		45.06	1.8443
		45.31	1.8515
		45.56	1.8454
		45.81	1.8555
		46.06	1.849
		46.31	1.8703
		46.56	1.8544
		46.81	1.8582
		47.06	1.8665
		47.31	1.8804
		47.56	1.8592
		47.81	1.8726
		48.06	1.8724
		48.31	1.8793
		48.56	1.8901
		48.81	1.8959
		49.06	1.8854
		49.31	1.8948
		49.56	1.8893
		49.81	1.9163
		50.06	1.9002
		50.31	1.909
		50.56	1.9137
		50.81	1.8954
		51.06	1.92
		51.31	1.9314
		51.56	1.9296
		51.81	1.931
		52.06	1.9254
		52.31	1.9333
		52.56	1.9284
		52.81	1.9413
		53.06	1.9452
		53.31	1.9398
		53.56	1.9412
		53.81	1.9465
		54.06	1.9394
		54.31	1.9549
		54.56	1.9696
		54.81	1.9609
		55.06	1.9715
		55.31	1.965
		55.56	1.9786
		55.81	1.9932
		56.06	1.9876
		56.31	1.9744
		56.56	2.0127
		56.81	2.0011
		57.06	2.0085
		57.31	2.008
		57.56	2.0112
		57.81	2.026
		58.06	2.0159
		58.31	2.0278
		58.56	2.0376
		58.81	2.0347
		59.06	2.062
		59.31	2.0549
		59.56	2.0587
		59.81	2.0699
		60.06	2.067
		60.31	2.0719
		60.56	2.0791
		60.81	2.0748
		61.06	2.0952
		61.31	2.1028
		61.56	2.1115
		61.81	2.1075
		62.06	2.1167
		62.31	2.1207
		62.56	2.1337
		62.81	2.1225
		63.06	2.1297
		63.31	2.1518
		63.56	2.1545
		63.81	2.1751
		64.06	2.1543
		64.32	2.178
		64.57	2.1787
		64.82	2.1831
		65.07	2.1988
		65.32	2.1972
		65.57	2.2037
		65.82	2.2012
		66.07	2.1972
		66.32	2.2124
		66.57	2.2157
		66.82	2.2291
		67.07	2.2492
		67.32	2.2546
		67.57	2.2442
		67.82	2.2615
		68.07	2.2706
		68.32	2.2688
		68.57	2.2551
		68.82	2.2647
		69.07	2.2743
		69.32	2.2778
		69.57	2.2825
		69.82	2.3086
		70.07	2.2909
		70.32	2.3103
		70.57	2.2915
		70.82	2.3131
		71.07	2.2981
		71.32	2.3199
		71.57	2.3427
		71.82	2.3346
		72.07	2.3271
		72.32	2.3389
		72.57	2.3386
		72.82	2.3574
		73.07	2.3508
		73.32	2.3673
		73.57	2.3439
		73.82	2.3754
		74.07	2.3802
		74.32	2.3729
		74.57	2.3831
		74.82	2.3871
		75.08	2.4037
		75.33	2.3971
		75.58	2.3988
		75.83	2.3951
		76.08	2.4057
		76.33	2.4125
		76.58	2.4205
		76.83	2.4076
		77.08	2.4224
		77.33	2.4236
		77.58	2.425
		77.83	2.4278
		78.08	2.4055
		78.33	2.4248
		78.58	2.4253
		78.83	2.426
		79.08	2.426
		79.33	2.4169
		79.58	2.4216
		79.83	2.4185
		80.08	2.4266
		80.33	2.4246
		80.58	2.4036
		80.83	2.4284
		81.08	2.4168
		81.33	2.4222
		81.58	2.4114
		81.83	2.4107
		82.08	2.4069
		82.33	2.4223
		82.58	2.4046
		82.83	2.4229
		83.08	2.4166
		83.33	2.4306
		83.58	2.425
		83.83	2.4361
		84.08	2.4255
		84.33	2.4187
		84.58	2.4341
		84.83	2.4367
		85.08	2.4466
		85.33	2.4707
		85.58	2.4395
		85.83	2.4569
		86.08	2.4753
		86.33	2.4615
		86.58	2.4896
		86.83	2.4843
		87.08	2.4926
		87.34	2.4942
		87.59	2.4836
		87.84	2.497
		88.09	2.5138
		88.34	2.5179
		88.59	2.5182
		88.84	2.5424
		89.09	2.5337
		89.34	2.5442
		89.59	2.5484
		89.84	2.5614
		90.09	2.5462
		90.34	2.5616
		90.59	2.5777
		90.84	2.5926
		91.09	2.5975
		91.34	2.5867
		91.59	2.6054
		91.84	2.5881
		92.09	2.603
		92.34	2.5962
		92.59	2.6057
		92.84	2.5985
		93.09	2.5983
		93.34	2.6199
		93.59	2.6113
		93.84	2.6122
		94.09	2.6188
		94.34	2.6247
		94.59	2.6325
		94.84	2.6354
		95.09	2.6243
		95.34	2.6223
		95.59	2.6097
		95.84	2.6306
		96.09	2.6115
		96.34	2.62
		96.59	2.6154
		96.84	2.6241
		97.09	2.6301
		97.34	2.6134
		97.59	2.6234
		97.84	2.6179
		98.09	2.6174
		98.34	2.6025
		98.59	2.6136
		98.85	2.6019
		99.09	2.6118
		99.35	2.6056
		99.6	2.6025
		99.85	2.5843
		100.1	2.5981
		100.35	2.5911
		100.6	2.59
		100.85	2.5642
		101.1	2.5749
		101.35	2.5869
		101.6	2.579
		101.85	2.591
		102.1	2.5603
		102.35	2.5744
		102.6	2.5626
		102.85	2.5498
		103.1	2.5585
		103.35	2.5344
		103.6	2.5604
		103.85	2.5507
		104.1	2.5557
		104.35	2.5304
		104.6	2.5387
		104.85	2.5337
		105.1	2.5378
		105.35	2.5293
		105.6	2.5285
		105.85	2.5288
		106.1	2.519
		106.35	2.5221
		106.6	2.5082
		106.85	2.5145
		107.1	2.5214
		107.35	2.5017
		107.6	2.4953
		107.85	2.5025
		108.1	2.4921
		108.35	2.4978
		108.6	2.5109
		108.85	2.481
		109.1	2.474
		109.35	2.4785
		109.6	2.468
		109.85	2.4766
		110.1	2.4759
		110.35	2.4648
		110.6	2.4643
		110.85	2.4664
		111.1	2.4427
		111.35	2.4513
		111.6	2.4398
		111.85	2.4346
		112.1	2.4303
		112.35	2.4308
		112.6	2.4289
		112.85	2.4296
		113.1	2.4166
		113.35	2.4212
		113.6	2.4229
		113.85	2.3977
		114.1	2.4207
		114.35	2.4106
		114.6	2.4029
		114.85	2.4089
		115.1	2.392
		115.35	2.3989
		115.6	2.3983
		115.85	2.3831
		116.1	2.3676
		116.35	2.3476
		116.6	2.3738
		116.85	2.347
		117.1	2.3354
		117.35	2.343
		117.6	2.3191
		117.86	2.3173
		118.11	2.308
		118.35	2.2863
		118.6	2.3062
		118.85	2.2953
		119.1	2.2704
		119.35	2.2677
		119.6	2.2755
		119.85	2.247
		120.1	2.2718
		120.35	2.2531
		120.61	2.241
		120.86	2.2309
		121.1	2.2294
		121.35	2.2134
		121.6	2.2152
		121.86	2.2083
		122.11	2.1766
		122.36	2.1925
		122.61	2.1876
		122.86	2.1702
		123.11	2.1669
		123.36	2.1692
		123.61	2.1532
		123.86	2.1528
		124.11	2.1266
		124.36	2.1277
		124.61	2.1224
		124.86	2.1357
		125.11	2.0841
		125.36	2.1027
		125.61	2.094
		125.86	2.0869
		126.11	2.0797
		126.36	2.0708
		126.61	2.0529
		126.86	2.0582
		127.11	2.0685
		127.36	2.0544
		127.61	2.0262
		127.86	2.0311
		128.11	2.0104
		128.36	2.0111
		128.61	1.9972
		128.86	1.994
		129.11	1.9696
		129.36	1.9499
		129.61	1.9682
		129.86	1.9574
		130.11	1.961
		130.36	1.9376
		130.61	1.9474
		130.86	1.9202
		131.11	1.9254
		131.37	1.9289
		131.62	1.9114
		131.87	1.9163
		132.12	1.9018
		132.37	1.8971
		132.62	1.8828
		132.87	1.8664
		133.12	1.8661
		133.37	1.8509
		133.62	1.8628
		133.87	1.8547
		134.12	1.8528
		134.37	1.838
		134.62	1.8334
		134.87	1.8183
		135.12	1.8125
		135.37	1.8105
		135.62	1.8153
		135.87	1.8037
		136.12	1.8001
		136.37	1.7981
		136.62	1.7914
		136.87	1.7783
		137.12	1.7674
		137.37	1.7667
		137.62	1.7719
		137.87	1.7709
		138.12	1.7405
		138.37	1.7525
		138.62	1.749
		138.87	1.744
		139.12	1.7177
		139.37	1.7374
		139.62	1.7305
		139.87	1.7161
		140.12	1.7127
		140.37	1.6836
		140.62	1.7043
		140.87	1.6698
		141.12	1.6878
		141.37	1.6765
		141.62	1.6759
		141.87	1.6556
		142.12	1.6496
		142.37	1.634
		142.62	1.6596
		142.87	1.6261
		143.12	1.6185
		143.37	1.609
		143.62	1.6264
		143.87	1.5892
		144.13	1.5931
		144.38	1.5808
		144.63	1.5743
		144.88	1.5769
		145.13	1.5613
		145.38	1.5403
		145.63	1.5512
		145.88	1.5313
		146.13	1.5194
		146.38	1.5258
		146.63	1.5085
		146.88	1.4939
		147.13	1.4989
		147.38	1.4819
		147.63	1.4719
		147.88	1.4709
		148.13	1.4725
		148.38	1.4628
		148.63	1.4468
		148.88	1.4415
		149.13	1.42
		149.38	1.4176
		149.63	1.4382
		149.88	1.4052
		150.13	1.4057
		150.38	1.3918
		150.63	1.4048
		150.88	1.3891
		151.13	1.3777
		151.38	1.3674
		151.63	1.366
		151.88	1.325
		152.13	1.3515
		152.38	1.3336
		152.63	1.3417
		152.88	1.329
		153.13	1.2984
		153.38	1.3214
		153.63	1.3107
		153.88	1.2901
		154.13	1.2919
		154.38	1.2877
		154.63	1.2801
		154.88	1.277
		155.13	1.2559
		155.38	1.2611
		155.63	1.2516
		155.88	1.2451
		156.13	1.2549
		156.38	1.2441
		156.63	1.2166
		156.88	1.2212
		157.13	1.2116
		157.38	1.1887
		157.64	1.2077
		157.89	1.1973
		158.14	1.1815
		158.39	1.1835
		158.64	1.1808
		158.89	1.1702
		159.14	1.1617
		159.39	1.1556
		159.64	1.162
		159.89	1.1268
		160.14	1.1293
		160.39	1.1149
		160.64	1.1283
		160.89	1.1158
		161.14	1.1052
		161.39	1.0936
		161.64	1.0844
		161.89	1.0777
		162.14	1.0668
		162.39	1.0808
		162.64	1.0891
		162.89	1.0563
		163.14	1.0578
		163.39	1.0518
		163.64	1.0431
		163.89	1.0377
		164.14	1.0327
		164.39	1.0264
		164.64	1.0333
		164.89	1.0027
		165.14	1.0156
		165.39	1.0049
		165.64	0.9828
		165.89	0.9878
		166.14	0.9819
		166.39	0.9742
		166.64	0.966
		166.89	0.9615
		167.14	0.9482
		167.39	0.9499
		167.64	0.939
		167.89	0.9295
		168.14	0.941
		168.39	0.8934
		168.64	0.9188
		168.89	0.9142
		169.14	0.8896
		169.39	0.9056
		169.64	0.8655
		169.89	0.8651
		170.14	0.8611
		170.39	0.8702
		170.64	0.8743
		170.9	0.8598
		171.15	0.8439
		171.4	0.8411
		171.65	0.8198
		171.9	0.8256
		172.15	0.8152
		172.4	0.832
		172.65	0.8138
		172.9	0.8132
		173.15	0.8134
		173.4	0.7726
		173.65	0.7777
		173.9	0.767
		174.15	0.782
		174.4	0.7747
		174.65	0.751
		174.9	0.7496
		175.15	0.7468
		175.4	0.7369
		175.65	0.7197
		175.9	0.7303
		176.15	0.7186
		176.4	0.7097
		176.65	0.7072
		176.9	0.7097
		177.15	0.6989
		177.4	0.6928
		177.65	0.6938
		177.9	0.6794
		178.15	0.6872
		178.4	0.6926
		178.65	0.6739
		178.9	0.6854
		179.15	0.6705
		179.4	0.6618
		179.65	0.662
		179.9	0.6789
		180.15	0.6925
		180.4	0.6783
		180.65	0.6958
		180.9	0.7305
		181.15	0.7372
		181.4	0.7471
		181.65	0.7502
		181.9	0.6918
		182.15	0.6715
		182.4	0.6493
		182.65	0.6466
		182.9	0.6527
		183.15	0.6954
		183.4	0.7092
		183.65	0.7361
		183.9	0.7776
		184.15	0.7647
		184.4	0.7857
		184.65	0.7966
		184.9	0.8023
		185.15	0.8139
		185.4	0.826
		185.65	0.8307
		185.9	0.8377
		186.15	0.8677
		186.4	0.871
		186.65	0.8913
		186.9	0.9149
		187.15	0.9221
		187.4	0.9271
		187.65	0.9437
		187.9	0.9455
		188.15	0.9778
		188.4	0.9939
		188.66	1.0014
		188.9	1.0129
		189.16	1.0046
		189.41	1.0344
		189.66	1.0346
		189.91	1.0599
		190.16	1.0502
		190.41	1.088
		190.66	1.0938
		190.91	1.1037
		191.16	1.1113
		191.41	1.1233
		191.66	1.138
		191.91	1.1571
		192.16	1.1672
		192.41	1.1535
		192.66	1.1609
		192.91	1.1386
		193.16	1.1235
		193.41	1.1275
		193.66	1.116
		193.91	1.1622
		194.16	1.1927
		194.41	1.2205
		194.66	1.2019
		194.91	1.1976
		195.16	1.1543
		195.41	1.2109
		195.66	1.1895
		195.91	1.1586
		196.16	1.1335
		196.41	1.1429
		196.66	1.1635
		196.91	1.1948
		197.16	1.1942
		197.41	1.1819
		197.66	1.1754
		197.91	1.1666
		198.16	1.1654
		198.41	1.188
		198.66	1.1754
		198.91	1.1543
		199.16	1.1992
		199.41	1.2076
		199.66	1.1931
		199.91	1.1952
		200.16	1.203
		200.41	1.182
		200.66	1.1642
		200.91	1.1399
		201.16	1.1409
		201.41	1.1377
		201.67	1.1241
		201.92	1.1136
		202.17	1.0973
		202.42	1.1092
		202.67	1.1533
		202.92	1.1719
		203.17	1.145
		203.42	1.1194
		203.67	1.0996
		203.92	1.0896
		204.17	1.1151
		204.42	1.1181
		204.67	1.1358
		204.92	1.1239
		205.17	1.0535
		205.42	1.0374
		205.67	0.9795
		205.92	0.9975
		206.17	0.9701
		206.42	0.9259
		206.67	0.924
		206.92	0.944
		207.17	0.9088
		207.42	0.8451
		207.67	0.8426
		207.92	0.844
		208.17	0.8342
		208.42	0.7947
		208.67	0.7726
		208.92	0.6153
		209.17	0.5104
		209.42	0.4352
		209.67	0.3378
		209.92	0.3146
		210.17	0.3452
		210.44	0.4404
		210.69	0.524
		210.94	0.587
		211.19	0.5829
		211.44	0.6356
		211.69	0.7537
		211.94	0.7295
		212.19	0.668
		212.44	0.6532
		212.69	0.6204
		212.94	0.5917
		213.19	0.5709
		213.44	0.5255
		213.69	0.511
		213.94	0.497
		214.19	0.4699
		214.44	0.4445
		214.69	0.4251
		214.94	0.3826
		215.19	0.3613
		215.44	0.3489
		215.69	0.3114
		215.95	0.2846
		216.2	0.2717
		216.45	0.2426
		216.7	0.2005
		216.95	0.179
		217.2	0.1556
		217.45	0.1431
		217.7	0.1098
		217.95	0.0667
		218.2	0.0657
		218.45	0.046
		218.7	0.0324
		218.95	-0.0005
		219.2	-0.0159
		219.45	-0.0422
		219.7	-0.05
		219.95	-0.0731
		220.2	-0.1196
		220.45	-0.1287
		220.7	-0.1555
		220.95	-0.1608
		221.2	-0.1903
		221.45	-0.218
		221.7	-0.2255
		221.95	-0.2416
		222.2	-0.2626
		222.45	-0.2724
		222.7	-0.2999
		222.95	-0.3241
		223.2	-0.3492
		223.45	-0.3735
		223.7	-0.3682
		223.95	-0.4047
		224.2	-0.425
		224.45	-0.421
		224.7	-0.4405
		224.95	-0.4667
		225.2	-0.4804
		225.45	-0.5116
		225.7	-0.5059
		225.95	-0.5489
		226.2	-0.5509
		226.45	-0.5704
		226.7	-0.5833
		226.95	-0.5935
		227.2	-0.61
		227.45	-0.6351
		227.7	-0.6386
		227.95	-0.6687
		228.2	-0.6781
		228.45	-0.7036
		228.7	-0.7194
		228.95	-0.7301
		229.2	-0.7364
		229.45	-0.7486
		229.7	-0.7572
		229.95	-0.7875
		230.2	-0.8158
		230.45	-0.8195
		230.7	-0.8345
		230.95	-0.8414
		231.2	-0.8622
		231.46	-0.879
		231.71	-0.8864
		231.96	-0.928
		232.21	-0.9072
		232.46	-0.9412
		232.71	-0.949
		232.96	-0.97
		233.21	-0.9717
		233.46	-0.9886
		233.71	-0.975
		233.96	-1.024
		234.21	-1.036
		234.46	-1.0395
		234.71	-1.0515
		234.96	-1.0676
		235.21	-1.0708
		235.46	-1.0928
		235.71	-1.1033
		235.96	-1.1186
		236.21	-1.1375
		236.46	-1.147
		236.71	-1.152
		236.96	-1.1651
		237.21	-1.1783
		237.46	-1.1883
		237.71	-1.1965
		237.96	-1.2366
		238.21	-1.2327
		238.46	-1.251
		238.71	-1.2421
		238.96	-1.2684
		239.21	-1.2836
		239.46	-1.3037
		239.71	-1.2962
		239.96	-1.3299
		240.21	-1.3188
		240.46	-1.3475
		240.71	-1.354
		240.96	-1.3593
		241.21	-1.37
		241.46	-1.3771
		241.71	-1.3954
		241.96	-1.3931
		242.21	-1.4164
		242.46	-1.4307
		242.71	-1.442
		242.96	-1.4554
		243.21	-1.4608
		243.46	-1.4563
		243.71	-1.4754
		243.96	-1.4812
		244.21	-1.497
		244.46	-1.4912
		244.71	-1.5096
		244.96	-1.5215
		245.21	-1.5436
		245.46	-1.5437
		245.71	-1.5664
		245.96	-1.5489
		246.21	-1.5675
		246.46	-1.5668
		246.71	-1.5791
		246.96	-1.5864
		247.21	-1.6137
		247.46	-1.6021
		247.71	-1.6105
		247.96	-1.6152
		248.21	-1.6157
		248.46	-1.6314
		248.71	-1.6393
		248.96	-1.6467
		249.21	-1.6508
		249.46	-1.6613
		249.71	-1.6619
		249.97	-1.6604
		250.22	-1.6658
		250.47	-1.6695
		250.72	-1.6836
		250.97	-1.6915
		251.22	-1.6827
		251.47	-1.7053
		251.72	-1.6913
		251.97	-1.7039
		252.22	-1.7118
		252.47	-1.7036
		252.72	-1.7151
		252.97	-1.7067
		253.22	-1.7166
		253.47	-1.7274
		253.72	-1.7228
		253.97	-1.7174
		254.22	-1.725
		254.47	-1.7054
		254.72	-1.7332
		254.97	-1.7214
		255.22	-1.7338
		255.47	-1.7229
		255.72	-1.729
		255.97	-1.7257
		256.22	-1.7295
		256.47	-1.7269
		256.72	-1.7378
		256.97	-1.745
		257.22	-1.7351
		257.47	-1.7165
		257.72	-1.7232
		257.97	-1.7211
		258.22	-1.7412
		258.47	-1.7395
		258.72	-1.7409
		258.97	-1.733
		259.22	-1.7349
		259.47	-1.7324
		259.72	-1.7254
		259.97	-1.7247
		260.22	-1.7256
		260.47	-1.7267
		260.72	-1.7279
		260.97	-1.7289
		261.22	-1.7194
		261.47	-1.7213
		261.72	-1.722
		261.97	-1.7268
		262.22	-1.7152
		262.47	-1.7097
		262.72	-1.7218
		262.97	-1.7189
		263.23	-1.731
		263.48	-1.7046
		263.72	-1.7212
		263.97	-1.7121
		264.23	-1.7168
		264.48	-1.7072
		264.73	-1.7132
		264.98	-1.7207
		265.22	-1.7189
		265.48	-1.7159
		265.73	-1.7162
		265.97	-1.7022
		266.23	-1.7013
		266.47	-1.7221
		266.72	-1.7237
		266.97	-1.7208
		267.22	-1.7305
		267.48	-1.7313
		267.73	-1.7393
		267.98	-1.741
		268.23	-1.7372
		268.48	-1.6714
		268.73	-1.6436
		268.98	-1.6306
		269.23	-1.6307
		269.48	-1.6139
		269.73	-1.5907
		269.98	-1.5654
		270.23	-1.5487
		270.49	-1.5349
		270.73	-1.5401
		270.98	-1.5264
		271.23	-1.5311
		271.48	-1.5637
		271.73	-1.5928
		271.98	-1.581
		272.23	-1.6128
		272.48	-1.6573
		272.73	-1.6949
		272.98	-1.7124
		273.23	-1.7581
		273.48	-1.7826
		273.73	-1.8173
		273.98	-1.8352
		274.23	-1.8627
		274.48	-1.9068
		274.73	-1.947
		274.98	-1.9782
		275.23	-2.0332
		275.48	-2.0714
		275.73	-2.1358
		275.98	-2.1819
		276.23	-2.2213
		276.48	-2.2701
		276.73	-2.3148
		276.98	-2.3573
		277.23	-2.3767
		277.48	-2.4077
		277.73	-2.4359
		277.98	-2.4779
		278.23	-2.5043
		278.48	-2.5349
		278.73	-2.5827
		278.98	-2.6426
		279.23	-2.6742
		279.48	-2.703
		279.73	-2.7508
		279.98	-2.7774
		280.23	-2.8267
		280.48	-2.8653
		280.73	-2.9102
		280.98	-2.953
		281.23	-2.991
		281.48	-3.017
		281.73	-3.0411
		281.98	-3.111
		282.23	-3.1342
		282.48	-3.169
		282.73	-3.1805
		282.98	-3.2315
		283.23	-3.2302
		283.48	-3.27
		283.73	-3.2948
		283.98	-3.3223
		284.23	-3.3306
		284.48	-3.3566
		284.73	-3.3354
		284.98	-3.3381
		285.23	-3.3963
		285.48	-3.4364
		285.73	-3.4239
		285.99	-3.5746
		286.24	-3.6457
		286.49	-3.5737
		286.74	-3.5489
		286.99	-3.5443
		287.24	-3.5402
		287.49	-3.5681
		287.74	-3.612
		287.99	-3.6269
		288.24	-3.6322
		288.49	-3.6435
		288.74	-3.6605
		288.99	-3.6799
		289.24	-3.6924
		289.49	-3.7026
		289.74	-3.7055
		289.99	-3.7625
		290.24	-3.7645
		290.49	-3.7608
		290.74	-3.7755
		290.99	-3.812
		291.24	-3.9525
		291.49	-4.051
		291.74	-4.2533
		291.99	-4.3411
		292.24	-4.3313
		292.49	-4.3976
		292.74	-4.5004
		292.99	-4.3901
		293.24	-4.1515
		293.49	-3.9746
		293.74	-3.9754
		293.99	-4.0147
		294.24	-4.1559
		294.49	-4.2803
		294.74	-4.3582
		294.99	-4.3765
		295.24	-4.3958
		295.49	-4.4474
		295.74	-4.482
		295.99	-4.4352
		296.24	-4.3551
		296.49	-4.3275
		296.74	-4.4289
		296.99	-4.4587
		297.25	-4.4156
		297.49	-4.4854
		297.75	-4.4919
		298	-4.5256
		298.25	-4.5219
		298.5	-4.5451
		298.75	-4.5576
		299	-4.5904
		299.25	-4.7026
		299.5	-4.6838
		299.75	-4.6794
		300	-4.7278
		300.25	-4.6786
		300.5	-4.6219
		300.75	-4.6643
		301	-4.6837
		301.25	-4.7211
		301.5	-4.717
		301.75	-4.7196
		302	-4.7309
		302.25	-4.771
		302.5	-4.7607
		302.75	-4.7876
		303	-4.7947
		303.25	-4.8222
		303.5	-4.8125
		303.75	-4.8468
		304	-4.8674
		304.25	-4.9248
		304.5	-4.9869
		304.75	-4.9956
		305	-5.0692
		305.25	-5.0944
		305.5	-5.1521
		305.75	-5.1617
		306	-5.2118
		306.25	-5.2687
		306.5	-5.3113
		306.75	-5.3404
		307	-5.354
		307.25	-5.3837
		307.5	-5.4165
		307.75	-5.3666
		308	-5.3897
		308.25	-5.4453
		308.5	-5.4249
		308.75	-5.4006
		309	-5.3888
		309.25	-5.4141
		309.5	-5.3997
		309.75	-5.3793
		310	-5.3659
		310.25	-5.3578
		310.5	-5.363
		310.75	-5.3652
		311	-5.3908
		311.25	-5.4047
		311.5	-5.4051
		311.75	-5.4042
		312	-5.4019
		312.25	-5.3927
		312.5	-5.3901
		312.75	-5.3836
		313	-5.3641
		313.25	-5.3507
		313.5	-5.3544
		313.75	-5.3629
		314	-5.3697
		314.25	-5.3298
		314.5	-5.3404
		314.75	-5.3397
		315	-5.3348
		315.25	-5.3118
		315.5	-5.2723
		315.75	-5.2712
		316	-5.2664
		316.25	-5.271
		316.5	-5.2494
		316.75	-5.2499
		317	-5.249
		317.26	-5.2736
		317.5	-5.2369
		317.76	-5.2793
		318.01	-5.3253
		318.25	-5.3761
		318.5	-5.3834
		318.75	-5.4312
		319.01	-5.4265
		319.26	-5.4668
		319.51	-5.4548
		319.76	-5.4495
		320.01	-5.4661
		320.26	-5.4711
		320.51	-5.5274
		320.76	-5.5218
		321.01	-5.5261
		321.26	-5.5227
		321.51	-5.5192
		321.76	-5.5215
		322.01	-5.5292
		322.26	-5.5835
		322.51	-5.5007
		322.76	-5.4711
		323.01	-5.429
		323.26	-5.431
		323.51	-5.4438
		323.76	-5.4179
		324.01	-5.4205
		324.26	-5.3736
		324.51	-5.3717
		324.76	-5.3767
		325.01	-5.352
		325.26	-5.3481
		325.51	-5.296
		325.76	-5.3191
		326.01	-5.3037
		326.26	-5.2646
		326.51	-5.302
		326.76	-5.3023
		327.01	-5.3412
		327.26	-5.3351
		327.51	-5.3254
		327.76	-5.3189
		328.01	-5.3264
		328.26	-5.3466
		328.51	-5.3595
		328.76	-5.3804
		329.01	-5.4172
		329.26	-5.4123
		329.51	-5.4236
		329.76	-5.4347
		330.01	-5.4448
		330.26	-5.4583
		330.51	-5.4533
		330.76	-5.4785
		331.01	-5.5043
		331.26	-5.5299
		331.51	-5.5683
		331.76	-5.6128
		332.01	-5.6642
		332.26	-5.7114
		332.51	-5.7529
		332.76	-5.7746
		333.01	-5.7822
		333.26	-5.724
		333.51	-5.734
		333.76	-5.6921
		334.01	-5.7308
		334.26	-5.7246
		334.51	-5.7515
		334.76	-5.746
		335.01	-5.7643
		335.26	-5.7832
		335.52	-5.7901
		335.77	-5.8012
		336.02	-5.878
		336.27	-5.8759
		336.52	-5.9315
		336.77	-5.9252
		337.02	-5.9359
		337.27	-5.9342
		337.52	-5.9607
		337.77	-5.9673
		338.02	-5.9595
		338.27	-5.9246
		338.52	-5.9547
		338.77	-5.9379
		339.02	-5.9664
		339.27	-5.9406
		339.52	-5.9827
		339.77	-5.9631
		340.02	-5.958
		340.27	-5.9054
		340.52	-5.9101
		340.77	-5.9146
		341.02	-5.9558
		341.27	-5.9728
		341.52	-6.0164
		341.77	-6.0177
		342.02	-6.02
		342.27	-6.0215
		342.52	-6.0218
		342.77	-6.0334
		343.02	-6.0246
		343.27	-6.0289
		343.52	-6.0115
		343.77	-6.0241
		344.02	-6.0274
		344.27	-6.0181
		344.52	-6.028
		344.77	-6.0249
		345.02	-5.967
		345.27	-5.954
		345.52	-5.9303
		345.77	-5.9123
		346.02	-5.9177
		346.27	-5.9504
		346.52	-6.0198
		346.77	-6.1094
		347.02	-6.163
		347.27	-6.2171
		347.52	-6.2351
		347.77	-6.2294
		348.02	-6.2411
		348.27	-6.2646
		348.52	-6.2883
		348.77	-6.2962
		349.02	-6.2896
		349.27	-6.2798
		349.53	-6.3039
		349.77	-6.3079
		350.03	-6.3208
		350.28	-6.3073
		350.53	-6.314
		350.78	-6.341
		351.03	-6.3416
		351.28	-6.3671
		351.53	-6.3511
		351.78	-6.3842
		352.03	-6.3772
		352.28	-6.3763
		352.53	-6.3846
		352.78	-6.3594
		353.03	-6.3653
		353.28	-6.4064
		353.53	-6.389
		353.78	-6.4087
		354.03	-6.4111
		354.28	-6.4243
		354.53	-6.4602
		354.78	-6.4687
		355.03	-6.4821
		355.28	-6.5025
		355.53	-6.5123
		355.78	-6.5061
		356.03	-6.5199
		356.28	-6.5472
		356.53	-6.5381
		356.78	-6.553
		357.03	-6.5712
		357.28	-6.5861
		357.53	-6.5771
		357.78	-6.5725
		358.03	-6.5685
		358.28	-6.5934
		358.53	-6.5645
		358.78	-6.6401
		359.03	-6.7054
		359.28	-6.739
		359.53	-6.7641
		359.78	-6.754
		360.03	-6.7817
		360.28	-6.7879
		360.53	-6.7994
		360.78	-6.8279
		361.04	-6.8501
		361.29	-6.8635
		361.54	-6.8705
		361.79	-6.8745
		362.04	-6.8843
		362.29	-6.8744
		362.54	-6.9082
		362.79	-6.9048
		363.04	-6.9479
		363.29	-6.9573
		363.54	-6.9388
		363.79	-6.9356
		364.04	-6.9223
		364.29	-6.931
		364.54	-6.9066
		364.79	-6.925
		365.04	-6.9507
		365.29	-6.9872
		365.54	-6.9901
		365.79	-6.9951
		366.04	-6.9926
		366.29	-7.008
		366.54	-7.0257
		366.79	-7.0742
		367.04	-7.0651
		367.29	-7.0761
		367.54	-7.1072
		367.79	-7.1269
		368.04	-7.1548
		368.29	-7.1725
		368.54	-7.2007
		368.79	-7.2048
		369.04	-7.2495
		369.29	-7.2799
		369.54	-7.3038
		369.79	-7.3197
		370.04	-7.3383
		370.29	-7.3494
		370.54	-7.3528
		370.79	-7.4192
		371.04	-7.4532
		371.29	-7.4868
		371.54	-7.537
		371.79	-7.5476
		372.04	-7.5873
		372.29	-7.6141
		372.54	-7.6334
		372.79	-7.6506
		373.04	-7.675
		373.29	-7.7042
		373.54	-7.7389
		373.79	-7.7859
		374.04	-7.8175
		374.29	-7.8735
		374.54	-7.9211
		374.79	-7.9369
		375.04	-7.98
		375.29	-7.9976
		375.54	-8.0492
		375.79	-8.0804
		376.04	-8.1248
		376.29	-8.1631
		376.54	-8.1793
		376.8	-8.2174
		377.04	-8.2481
		377.3	-8.282
		377.54	-8.2862
		377.79	-8.3049
		378.05	-8.3251
		378.29	-8.3389
		378.54	-8.3273
		378.79	-8.34
		379.04	-8.355
		379.3	-8.3663
		379.55	-8.3537
		379.8	-8.3767
		380.05	-8.4059
		380.3	-8.3962
		380.55	-8.438
		380.8	-8.4327
		381.05	-8.407
		381.3	-8.414
		381.55	-8.4258
		381.8	-8.4204
		382.05	-8.422
		382.3	-8.439
		382.55	-8.4469
		382.8	-8.4373
		383.05	-8.4425
		383.3	-8.458
		383.55	-8.4573
		383.8	-8.4529
		384.05	-8.4792
		384.3	-8.477
		384.55	-8.4907
		384.8	-8.4882
		385.05	-8.5037
		385.3	-8.4975
		385.55	-8.5197
		385.8	-8.5148
		386.05	-8.5335
		386.3	-8.5335
		386.55	-8.5322
		386.8	-8.5414
		387.05	-8.5154
		387.3	-8.5048
		387.55	-8.5258
		387.8	-8.5444
		388.05	-8.541
		388.3	-8.5178
		388.55	-8.4946
		388.8	-8.472
		389.05	-8.462
		389.3	-8.4861
		389.55	-8.5379
		389.8	-8.5613
		390.05	-8.5635
		390.3	-8.5075
		390.55	-8.4636
		390.81	-8.45
		391.06	-8.4418
		391.31	-8.4476
		391.56	-8.4449
		391.81	-8.4351
		392.06	-8.4483
		392.31	-8.4425
		392.56	-8.4549
		392.81	-8.4428
		393.06	-8.4412
		393.31	-8.4345
		393.56	-8.4381
		393.81	-8.4427
		394.06	-8.4297
		394.31	-8.4149
		394.56	-8.4191
		394.81	-8.4289
		395.06	-8.4108
		395.31	-8.4153
		395.56	-8.4093
		395.81	-8.4032
		396.06	-8.4369
		396.31	-8.4627
		396.56	-8.4781
		396.81	-8.5111
		397.06	-8.534
		397.32	-8.5377
		397.57	-8.5536
		397.82	-8.5335
		398.07	-8.5153
		398.32	-8.5223
		398.57	-8.4798
		398.82	-8.4502
		399.07	-8.4347
		399.32	-8.429
		399.57	-8.4197
		399.82	-8.4575
		400.07	-8.4599
		400.32	-8.4718
		400.57	-8.461
		400.82	-8.4762
		401.07	-8.4775
		401.32	-8.4714
		401.57	-8.4688
		401.82	-8.4433
		402.07	-8.4585
		402.32	-8.4651
		402.57	-8.4507
		402.82	-8.4375
		403.07	-8.4406
		403.32	-8.416
		403.57	-8.4064
		403.82	-8.4027
		404.07	-8.3968
		404.32	-8.3765
		404.57	-8.3628
		404.82	-8.3735
		405.07	-8.3674
		405.32	-8.3495
		405.57	-8.311
		405.82	-8.282
		406.08	-8.269
		406.32	-8.2573
		406.58	-8.2199
		406.83	-8.191
		407.08	-8.188
		407.33	-8.1723
		407.58	-8.1311
		407.83	-8.1221
		408.08	-8.0977
		408.32	-8.085
		408.58	-8.0553
		408.83	-8.0436
		409.08	-8.0246
		409.33	-8.0159
		409.58	-7.9886
		409.83	-7.9925
		410.08	-7.9724
		410.33	-7.9718
		410.58	-7.9519
		410.83	-7.9451
		411.08	-7.9269
		411.33	-7.9188
		411.58	-7.9104
		411.83	-7.9005
		412.08	-7.9192
		412.33	-7.8911
		412.58	-7.8998
		412.83	-7.8906
		413.08	-7.8957
		413.33	-7.891
		413.58	-7.8844
		413.83	-7.8947
		414.08	-7.8833
		414.33	-7.8758
		414.58	-7.8836
		414.83	-7.847
		415.08	-7.8527
		415.33	-7.869
		415.58	-7.8468
		415.83	-7.867
		416.08	-7.8447
		416.33	-7.8543
		416.58	-7.8606
		416.83	-7.8458
		417.08	-7.822
		417.33	-7.8104
		417.58	-7.7882
		417.83	-7.7559
		418.08	-7.7552
		418.33	-7.7386
		418.58	-7.7074
		418.83	-7.671
		419.08	-7.6666
		419.33	-7.6368
		419.58	-7.6424
		419.83	-7.6068
		420.08	-7.58
		420.33	-7.5805
		420.58	-7.5788
		420.83	-7.5669
		421.08	-7.5766
		421.33	-7.5753
		421.58	-7.5722
		421.83	-7.5663
		422.08	-7.5295
		422.33	-7.5281
		422.58	-7.5005
		422.83	-7.4969
		423.08	-7.4846
		423.33	-7.4547
		423.58	-7.4428
		423.84	-7.421
		424.08	-7.3947
		424.34	-7.4063
		424.58	-7.4099
		424.83	-7.3904
		425.09	-7.391
		425.34	-7.3762
		425.59	-7.3732
		425.84	-7.3601
		426.09	-7.3291
		426.34	-7.3301
		426.59	-7.3118
		426.84	-7.2821
		427.09	-7.2811
		427.34	-7.2815
		427.59	-7.2582
		427.84	-7.2278
		428.09	-7.2144
		428.34	-7.2082
		428.59	-7.1921
		428.84	-7.1653
		429.09	-7.146
		429.34	-7.1423
		429.59	-7.1269
		429.84	-7.1001
		430.09	-7.0919
		430.34	-7.1066
		430.59	-7.0823
		430.84	-7.0659
		431.09	-7.0646
		431.34	-7.0442
		431.59	-7.0386
		431.84	-7.0186
		432.09	-7.0275
		432.34	-6.9918
		432.59	-6.981
		432.84	-6.9704
		433.09	-6.9704
		433.34	-6.9555
		433.59	-6.9447
		433.84	-6.9154
		434.09	-6.9164
		434.34	-6.8923
		434.59	-6.8828
		434.84	-6.8766
		435.09	-6.8552
		435.34	-6.8391
		435.59	-6.8195
		435.84	-6.7999
		436.09	-6.7885
		436.34	-6.7778
		436.59	-6.7656
		436.84	-6.7642
		437.09	-6.7497
		437.34	-6.7248
		437.59	-6.7109
		437.84	-6.6985
		438.09	-6.7069
		438.34	-6.6739
		438.59	-6.6592
		438.85	-6.6547
		439.1	-6.6418
		439.34	-6.6262
		439.6	-6.6152
		439.85	-6.5811
		440.1	-6.5731
		440.35	-6.5752
		440.6	-6.5575
		440.85	-6.5168
		441.1	-6.5158
		441.35	-6.4722
		441.6	-6.4639
		441.85	-6.4301
		442.1	-6.411
		442.35	-6.3746
		442.6	-6.3405
		442.85	-6.3234
		443.1	-6.3192
		443.35	-6.2947
		443.6	-6.2707
		443.85	-6.2526
		444.1	-6.2564
		444.35	-6.2549
		444.6	-6.2461
		444.85	-6.2499
		445.1	-6.2537
		445.35	-6.2627
		445.6	-6.2773
		445.85	-6.3009
		446.1	-6.3364
		446.35	-6.3697
		446.6	-6.3899
		446.86	-6.4424
		447.1	-6.4549
		447.35	-6.4888
		447.61	-6.5085
		447.86	-6.5609
		448.11	-6.6053
		448.36	-6.616
		448.61	-6.6754
		448.86	-6.7201
		449.11	-6.7235
		449.36	-6.7425
		449.61	-6.7729
		449.86	-6.7718
		450.11	-6.7972
		450.36	-6.7676
		450.61	-6.7835
		450.86	-6.8045
		451.11	-6.7934
		451.36	-6.8058
		451.61	-6.8105
		451.86	-6.8112
		452.11	-6.8204
		452.36	-6.8387
		452.61	-6.8782
		452.86	-6.8691
		453.11	-6.9008
		453.36	-6.8961
		453.61	-6.8997
		453.86	-6.8965
		454.11	-6.9265
		454.36	-6.9582
		454.61	-6.9879
		454.86	-6.9935
		455.11	-7.005
		455.36	-7.0586
		455.61	-7.058
		455.86	-7.1072
		456.11	-7.1025
		456.36	-7.1338
		456.61	-7.1304
		456.86	-7.1107
		457.11	-7.1384
		457.36	-7.1468
		457.61	-7.187
		457.87	-7.2279
		458.12	-7.2199
		458.36	-7.2376
		458.61	-7.2224
		458.87	-7.2198
		459.12	-7.2145
		459.37	-7.2172
		459.62	-7.1954
		459.87	-7.1887
		460.12	-7.1613
		460.37	-7.1825
		460.62	-7.1574
		460.87	-7.1624
		461.12	-7.1595
		461.37	-7.1256
		461.62	-7.1355
		461.87	-7.1481
		462.12	-7.1429
		462.37	-7.1369
		462.62	-7.147
		462.87	-7.1505
		463.12	-7.1594
		463.37	-7.1693
		463.62	-7.1721
		463.87	-7.1879
		464.12	-7.1729
		464.37	-7.1632
		464.62	-7.1728
		464.87	-7.1496
		465.12	-7.1488
		465.37	-7.1375
		465.62	-7.1427
		465.87	-7.122
		466.12	-7.1066
		466.37	-7.0931
		466.62	-7.0899
		466.87	-7.0376
		467.12	-7.0484
		467.37	-7.0539
		467.62	-7.0224
		467.87	-6.9809
		468.12	-6.9406
		468.37	-6.9145
		468.62	-6.9041
		468.87	-6.87
		469.12	-6.8593
		469.37	-6.8446
		469.62	-6.8302
		469.87	-6.7866
		470.12	-6.7741
		470.37	-6.754
		470.62	-6.7477
		470.87	-6.7053
		471.12	-6.6721
		471.37	-6.6751
		471.62	-6.6438
		471.88	-6.6175
		472.13	-6.5818
		472.38	-6.5519
		472.63	-6.5323
		472.88	-6.5056
		473.13	-6.4746
		473.38	-6.4528
		473.63	-6.4301
		473.88	-6.3922
		474.13	-6.3921
		474.38	-6.3781
		474.63	-6.3366
		474.88	-6.3287
		475.13	-6.3161
		475.38	-6.2917
		475.63	-6.2813
		475.88	-6.2657
		476.13	-6.2479
		476.38	-6.2254
		476.63	-6.2132
		476.88	-6.2015
		477.13	-6.1898
		477.38	-6.1726
		477.63	-6.1713
		477.88	-6.1511
		478.13	-6.1386
		478.38	-6.1389
		478.63	-6.1152
		478.88	-6.1263
		479.13	-6.126
		479.38	-6.0973
		479.63	-6.0932
		479.88	-6.1076
		480.13	-6.0946
		480.38	-6.0821
		480.63	-6.0831
		480.9	-6.0683
		481.13	-6.0702
		481.38	-6.064
		481.63	-6.0595
		481.88	-6.0601
		482.13	-6.0432
		482.38	-6.0486
		482.63	-6.0595
		482.88	-6.0516
		483.13	-6.048
		483.38	-6.0388
		483.63	-6.0371
		483.88	-6.0436
		484.13	-6.0492
		484.38	-6.0453
		484.63	-6.0465
		484.88	-6.0413
		485.13	-6.0406
		485.38	-6.0508
		485.63	-6.0649
		485.88	-6.0378
		486.13	-6.059
		486.38	-6.0428
		486.64	-6.066
		486.89	-6.0294
		487.14	-6.0432
		487.39	-6.0557
		487.63	-6.0587
		487.89	-6.0496
		488.14	-6.0504
		488.39	-6.0485
		488.64	-6.0565
		488.89	-6.0537
		489.14	-6.0542
		489.39	-6.0545
		489.64	-6.0576
		489.89	-6.0392
		490.14	-6.0525
		490.39	-6.0749
		490.64	-6.0757
		490.89	-6.0634
		491.14	-6.077
		491.39	-6.0543
		491.64	-6.0463
		491.89	-6.0534
		492.14	-6.0533
		492.39	-6.0515
		492.64	-6.0393
		492.89	-6.0524
		493.14	-6.0527
		493.39	-6.06
		493.64	-6.0582
		493.89	-6.0545
		494.14	-6.06
		494.39	-6.055
		494.64	-6.0672
		494.89	-6.0523
		495.14	-6.042
		495.39	-6.0586
		495.64	-6.0583
		495.89	-6.061
		496.14	-6.0564
		496.39	-6.0717
		496.64	-6.0597
		496.89	-6.0637
		497.14	-6.0544
		497.39	-6.0553
		497.64	-6.059
		497.89	-6.0594
		498.14	-6.0618
		498.39	-6.0649
		498.64	-6.0506
		498.89	-6.0377
		499.14	-6.0485
		499.39	-6.0464
		499.64	-6.0469
[truncated: 135,806 more rows]
[truncated: 1 more columns]

## Sheet: Fig 3a_injured_x
0	0	0	0	0	0	0	0	0	0	0	0	0	0	0	0	0	0	0	0	0	0	0	0	0	0	0	0	0	0	0	0	0	0	0	0	0	0	0	0	0	0	0	0	0	0	0	0	0	0
15	15	15	15	15	15	15	15	15	15	15	15	15	15	15	15	15	15	15	15	195	15	15	15	15	15	15	15	15	15	15	15	30	15	15	15	15	15	15	15	15	15	15	15	15	15	15	15	15	15
30	30	30	30	30	30	45	30	30	30	30	30	30	30	30	30	30	30	30	30	240	30	30	30	30	30	30	30	30	30	30	30	45	30	30	30	45	30	30	30	30	30	30	30	30	30	30	30	30	30
45	45	45	45	45	45	60	45	45	45	45	45	45	45	45	45	45	45	45	45	255	45	45	45	45	45	45	45	45	45	45	45	60	45	45	45	60	45	45	45	45	45	45	45	45	45	45	45	45	45
60	60	60	60	60	60	75	60	60	60	60	60	60	60	60	60	60	60	60	60	270	60	60	60	60	60	60	60	60	60	60	60	75	60	60	60	75	60	60	60	60	60	60	60	60	60	60	60	60	60
75	75	75	75	90	75	90	75	75	75	75	75	75	75	75	75	75	75	90	75	285	75	75	75	75	75	75	75	75	75	75	75	90	75	75	75	90	75	75	75	75	75	75	75	75	75	75	75	75	75
90	90	90	90	105	90	105	90	90	90	90	90	90	90	90	90	90	90	105	90	300	90	90	90	90	90	90	90	90	90	90	90	105	90	90	90	120	90	90	90	90	90	90	90	90	90	90	90	90	90
105	105	105	105	120	105	120	105	105	105	105	105	105	105	105	105	105	105	120	105	315	105	105	105	105	105	105	105	105	105	105	105	120	105	105	105	135	105	105	105	105	105	105	105	105	105	105	105	105	105
120	120	120	120	135	120	135	120	135	120	120	120	120	120	120	120	120	120	135	120	330	120	120	120	120	120	120	120	120	120	120	120	135	120	120	120	150	120	120	120	120	120	120	120	120	120	120	120	120	120
135	135	135	135	150	135	150	135	150	135	135	135	135	135	135	135	135	135	150	135	345	135	135	135	135	135	135	135	135	135	135	135	150	135	135	135	165	135	135	135	135	135	135	135	135	135	135	135	135	135
150	150	150	150	165	150	165	150	165	150	150	150	150	150	150	150	150	150	165	150	360	150	150	150	150	150	150	150	150	150	150	150	165	150	150	150	180	150	150	150	150	150	150	150	150	150	150	150	150	150
165	165	165	165	180	165	180	165	180	165	165	165	165	165	165	165	165	165	180	165	375	165	165	165	165	165	165	165	165	165	165	165	180	165	165	165	195	165	165	165	165	165	165	165	165	165	165	165	165	165
180	180	180	180	195	180	195	180	195	180	180	180	180	180	180	180	180	180	195	180	390	180	180	180	180	180	180	180	180	180	180	180	195	180	180	180	210	180	180	180	180	180	180	180	180	180	180	180	180	180
195	195	195	195	210	195	210	195	210	195	195	195	195	195	195	195	195	195	210	195	405	195	195	195	195	195	195	195	195	195	195	195	210	195	195	195	225	195	195	195	195	195	195	195	195	195	195	195	195	195
210	210	210	210	225	210	225	210	225	210	210	210	210	210	210	210	210	210	225	210	420	210	210	210	210	210	210	210	210	210	210	210	225	210	210	210	240	210	210	210	210	210	210	210	210	210	210	210	210	210
225	225	225	225	240	225	240	225	240	225	225	225	225	225	225	225	225	225	240	225	435	225	225	225	225	225	225	225	225	225	225	225	240	225	225	225	255	225	225	225	225	225	225	225	225	225	225	225	225	225
240	240	240	240	255	240	255	240	255	240	240	240	240	240	240	240	240	240	255	240	450	240	240	240	240	240	240	240	240	240	240	240	255	240	240	240	270	240	240	240	240	240	240	240	240	240	240	240	240	240
255	255	255	255	270	255	270	255	270	255	255	255	255	255	255	255	255	255	270	255	465	255	255	255	255	255	255	255	255	255	255	255	270	255	255	255	285	255	255	255	255	255	255	255	255	255	255	255	255	255
270	270	270	270	285	270	285	270	285	270	270	270	270	270	270	270	270	270	285	270	480	270	270	270	270	270	270	270	270	270	270	270	285	270	270	270	300	270	270	270	270	270	270	270	270	270	270	270	270	270
285	285	285	285	300	285	300	285	300	285	285	285	285	285	285	285	285	285	300	285	495	285	285	285	285	285	285	285	285	285	285	285	300	285	285	285	315	285	285	285	285	285	285	285	285	285	285	285	285	285
300	300	300	300	315	300	315	300	315	300	300	300	300	300	300	300	300	300	315	300	510	300	300	300	300	300	300	300	300	300	300	300	315	300	300	300	330	300	300	300	300	300	300	300	300	300	300	300	300	300
315	315	315	315	330	315	330	315	330	315	315	315	315	315	315	315	315	315	330	315	525	315	315	315	315	315	315	315	315	315	315	315	330	315	315	315	345	315	315	315	315	315	315	315	315	315	315	315	315	315
330	330	330	330	345	330	345	330	345	330	330	330	330	330	330	330	330	330	345	330	540	330	330	330	330	330	330	330	330	330	330	330	345	330	330	330	360	330	330	330	330	330	330	330	330	330	330	330	330	330
345	345	345	345	360	345	360	345	360	345	345	345	345	345	345	345	345	345	360	345	555	345	345	345	345	345	345	345	345	345	345	345	360	345	345	345	375	345	345	345	345	345	345	345	345	345	345	345	345	345
360	360	360	360	375	360	375	360	375	360	360	360	360	360	360	360	360	360	375	360	570	360	360	360	360	360	360	360	360	360	360	360	375	360	360	360	390	360	360	360	360	360	360	360	360	360	360	360	360	360
375	375	375	375	390	375	390	375	390	375	375	375	375	375	375	375	375	375	390	375	585	375	375	375	375	375	375	375	375	375	375	375	390	375	375	375	405	375	375	375	375	375	375	375	375	375	375	375	375	375
390	390	390	390	405	390	405	390	405	390	390	390	390	390	390	390	390	390	405	390	600	390	390	390	390	390	390	390	390	390	390	390	405	390	390	390	420	390	390	390	390	390	390	390	390	390	390	390	390	390
405	405	405	405	420	405	420	405	420	405	405	405	405	405	405	405	405	405	420	405	615	405	405	405	405	405	405	405	405	405	405	405	420	405	405	405	435	405	405	405	405	405	405	405	405	405	405	405	405	405
420	420	420	420	435	420	435	420	435	420	420	420	420	420	420	420	420	420	435	420	630	420	420	420	420	420	420	420	420	420	420	420	435	420	420	420	450	420	420	420	420	420	420	420	420	420	420	420	420	420
435	435	435	435	450	435	450	435	450	435	435	435	435	435	435	435	435	435	450	435	645	435	435	435	435	435	435	435	435	435	435	435	450	435	435	435	465	435	435	435	435	435	435	435	435	435	435	435	435	435
450	450	450	450	465	450	465	450	465	450	450	450	450	450	450	450	450	450	465	450	660	450	450	450	450	450	450	450	450	450	450	450	465	450	450	450	480	450	450	450	450	450	450	450	450	450	450	450	450	450
465	465	465	465	480	465	480	465	480	465	465	465	465	465	465	465	465	465	480	465	675	465	465	465	465	465	465	465	465	465	465	465	480	465	465	465	495	465	465	465	465	465	465	465	465	465	465	465	465	465
480	480	480	480	495	480	495	480	495	480	480	480	480	480	480	480	480	480	495	480	690	480	480	480	480	480	480	480	480	480	480	480	495	480	480	480	510	480	480	480	480	480	480	480	480	480	480	480	480	480
495	495	495	495	510	495	510	495	510	495	495	495	495	495	495	495	495	495	510	495	705	495	495	495	495	495	495	495	495	495	495	495	510	495	495	495	525	495	495	495	495	495	495	495	495	495	495	495	495	495
510	510	510	510	525	510	525	510	525	510	510	510	510	510	510	510	510	510	525	510	720	510	510	510	510	510	510	510	510	510	510	510	525	510	510	510	540	510	510	510	510	510	510	510	510	510	510	510	510	510
525	525	525	525	540	525	540	525	540	525	525	525	525	525	525	525	525	525	540	525	735	525	525	525	525	525	525	525	525	525	525	525	540	525	525	525	555	525	525	525	525	525	525	525	525	525	525	525	525	525
540	540	540	540	555	540	555	540	555	540	540	540	540	540	540	540	540	540	555	540	750	540	540	540	540	540	540	540	540	540	540	540	555	540	540	540	570	540	540	540	540	540	540	540	540	540	540	540	540	540
555	555	555	555	570	555	570	555	570	555	555	555	555	555	555	555	555	555	570	555	765	555	555	555	555	555	555	555	555	555	555	555	570	555	555	555	585	555	555	555	555	555	555	555	555	555	555	555	555	555
570	570	570	570	585	570	585	570	585	570	570	570	570	570	570	570	570	570	585	570	780	570	570	570	570	570	570	570	570	570	570	570	585	570	570	570	600	570	570	570	570	570	570	570	570	570	570	570	570	570
585	585	585	585	600	585	600	585	600	585	585	585	585	585	585	585	585	585	600	585	795	585	585	585	585	585	585	585	585	585	585	585	600	585	585	585	615	585	585	585	585	585	585	585	585	585	585	585	585	585
600	600	600	600	615	600	615	600	615	600	600	600	600	600	600	600	600	600	615	600	810	600	600	600	600	600	600	600	600	600	600	600	615	600	600	600	630	600	600	600	600	600	600	600	600	600	600	600	600	600
615	615	615	615	630	615	630	615	630	615	615	615	615	615	615	615	615	615	630	615	825	615	615	615	615	615	615	615	615	615	615	615	630	615	615	615	645	615	615	615	615	615	615	615	615	615	615	615	615	615
630	630	630	630	645	630	645	630	645	630	630	630	630	630	630	630	630	630	645	630	840	630	630	630	630	630	630	630	630	630	630	630	645	630	630	630	660	630	630	630	630	630	630	630	630	630	630	630	630	630
645	645	645	645	660	645	660	645	660	645	645	645	645	645	645	645	645	645	660	645	855	645	645	645	645	645	645	645	645	645	645	645	660	645	645	645	675	645	645	645	645	645	645	645	645	645	645	645	645	645
660	660	660	660	675	660	675	660	675	660	660	660	660	660	660	660	660	660	675	660	870	660	660	660	660	660	660	660	660	660	660	660	675	660	660	660	690	660	660	660	660	660	660	660	660	660	660	660	660	660
675	675	675	675	690	675	690	675	690	675	675	675	675	675	675	675	675	675	690	675	885	675	675	675	675	675	675	675	675	675	675	675	690	675	675	675	705	675	675	675	675	675	675	675	675	675	675	675	675	675
690	690	690	690	705	690	705	690	705	690	690	690	690	690	690	690	690	690	705	690	NaN	690	690	690	690	690	690	690	690	690	690	690	705	690	690	690	720	690	690	690	690	690	690	690	690	690	690	690	690	690
705	705	705	705	720	705	720	705	720	705	705	705	705	705	705	705	705	705	720	705	NaN	705	705	705	705	705	705	705	705	705	705	705	720	705	705	705	735	705	705	705	705	705	705	705	705	705	705	705	705	705
720	720	720	720	735	720	735	720	735	720	720	720	720	720	720	720	720	720	735	720	NaN	720	720	720	720	720	720	720	720	720	720	720	735	720	720	720	750	720	720	720	720	720	720	720	720	720	720	720	720	720
735	735	735	735	750	735	750	735	750	735	735	735	735	735	735	735	735	735	750	735	NaN	735	735	735	735	735	735	735	735	735	735	735	750	735	735	735	765	735	735	735	735	735	735	735	735	735	735	735	735	735
750	750	750	750	765	750	765	750	765	750	750	750	750	750	750	750	750	750	765	750	NaN	750	750	750	750	750	750	750	750	750	750	750	765	750	750	750	780	750	750	750	750	750	750	750	750	750	750	750	750	750
765	765	765	765	780	765	780	765	780	765	765	765	765	765	765	765	765	765	780	765	NaN	765	765	765	765	765	765	765	765	765	765	765	780	765	765	765	795	765	765	765	765	765	765	765	765	765	765	765	765	765
780	780	780	780	795	780	795	780	795	780	780	780	780	780	780	780	780	780	795	780	NaN	780	780	780	780	780	780	780	780	780	780	780	795	780	780	780	810	780	780	780	780	780	780	780	780	780	780	780	780	780
795	795	795	795	810	795	810	795	810	795	795	795	795	795	795	795	795	795	810	795	NaN	795	795	795	795	795	795	795	795	795	795	795	810	795	795	795	825	795	795	795	795	795	795	795	795	795	795	795	795	795
810	810	810	810	825	810	825	810	825	810	810	810	810	810	810	810	810	810	825	810	NaN	810	810	810	810	810	810	810	810	810	810	810	825	810	810	810	840	810	810	810	810	810	810	810	810	810	810	810	810	810
825	825	825	825	840	825	840	825	840	825	825	825	825	825	825	825	825	825	840	825	NaN	825	825	825	825	825	825	825	825	825	825	825	840	825	825	825	855	825	825	825	825	825	825	825	825	825	825	825	825	825
840	840	840	840	855	840	855	840	855	840	840	840	840	840	840	840	840	840	855	840	NaN	840	840	840	840	840	840	840	840	840	840	840	855	840	840	840	870	840	840	840	840	840	840	840	840	840	840	840	840	840
855	855	855	855	870	855	870	855	870	855	855	855	855	855	855	855	855	855	870	855	NaN	855	855	855	855	855	855	855	855	855	855	855	870	855	855	855	885	855	855	855	855	855	855	855	855	855	855	855	855	855
870	870	870	870	885	870	885	870	885	870	870	870	870	870	870	870	870	870	885	870	NaN	870	870	870	870	870	870	870	870	870	870	870	885	870	870	870	NaN	870	870	870	870	870	870	870	870	870	870	870	870	870
885	885	885	885	NaN	885	NaN	885	NaN	885	885	885	885	885	885	885	885	885	NaN	885	NaN	885	885	885	885	885	885	885	885	885	885	885	NaN	885	885	885	NaN	885	885	885	885	885	885	885	885	885	885	885	885	885

## Sheet: Fig 3a_injured_y
1	1	1	1	1	1	1	1	1	1	1	1	1	1	1	1	1	1	1	1	1	1	1	1	1	1	1	1	1	1	1	1	1	1	1	1	1	1	1	1	1	1	1	1	1	1	1	1	1	1
1	0.987	0.958	0.945	0.991	1	1	0.97	0.984	0.973	0.935	0.973	0.982	0.975	0.985	0.974	0.981	0.944	0.993688	0.961277	1	0.953	1	0.984	0.935	0.982	0.978	0.987	0.97	1	0.962	0.985	0.98	0.973	0.906	0.983	0.985	0.988	0.977	0.930611	0.935449	0.98959	0.985599	0.901563	0.914359	0.954029	0.986967	0.98687	0.991661	0.94887
0.979	0.984	0.914	0.9	0.975	0.969	0.993826	0.935	0.965	0.961	0.858	0.95	0.969	0.961	0.967	0.95	0.948	0.891	0.974804	0.90656	0.988	0.931	0.96	0.948	0.873	0.96	0.941	0.967	0.976	0.989	0.921	0.966	0.967	0.952	0.832	0.951	0.939	0.941	0.879	0.874759	0.867612	0.975742	0.954091	0.820378	0.770985	0.934981	0.981767	0.970509	0.970862	0.898182
0.951	0.974	0.881	0.843	0.978	0.972	0.993826	0.908	0.971	0.937	0.799	0.92	0.942	0.941	0.961	0.933	0.958	0.878	0.968526	0.874064	1	0.934	0.97	0.925	0.857	0.963	0.91	0.983	0.952	0.981	0.905	0.985	0.958	0.935	0.689	0.913	0.98	0.957	0.949	0.810894	0.804459	0.972286	0.971248	0.761323	0.655109	0.900853	0.961038	0.918529	0.950132	0.844083
0.942	0.968	0.857	0.81	0.978	0.963	0.978429	0.898	0.963	0.899	0.743	0.897	0.915	0.913	0.928	0.875	0.923	0.818	0.949747	0.844493	0.979	0.922	0.97	0.913	0.82	0.954	0.88	0.977	0.934	0.978	0.877	0.988	0.948	0.893	0.622	0.889	0.991	0.945	0.926	0.764449	0.730321	0.972286	0.959802	0.707986	0.565856	0.88198	0.942995	0.934712	0.929473	0.794294
0.93	0.961	0.814	0.776	0.994	0.952	0.972285	0.855	0.968	0.964	0.643	0.822	0.906	0.907	0.913	0.875	0.91	0.785	0.931045	0.844493	0.973	0.906	0.898	0.851	0.791	0.93	0.847	0.924	0.925	0.941	0.837	0.96	0.948	0.858	0.571	0.862	0.997	0.922	0.91	0.714152	0.687818	0.958485	0.954091	0.654978	0.496258	0.848164	0.942995	0.879918	0.904773	0.756283
0.925	0.958	0.795	0.732	0.981	0.933	0.956962	0.837	0.963	0.988	0.625	0.842	0.873	0.885	0.892	0.863	0.887	0.791	0.850894	0.809811	0.973	0.894	0.885	0.827	0.742	0.927	0.805	0.911	0.91	0.938	0.8	0.96	0.945	0.835	0.506	0.845	0.997	0.906	0.888	0.672529	0.649441	0.948159	0.863775	0.612806	0.414597	0.770025	0.799286	0.873513	0.880172	0.714757
0.913	0.942	0.761	0.705	0.994	0.927	0.953904	0.816	0.944	0.943	0.564	0.79	0.873	0.874	0.889	0.829	0.878	0.753	0.802274	0.783324	0.97	0.882	0.863	0.793	0.716	0.9	0.784	0.895	0.883	0.93	0.757	0.948	0.926	0.798	0.602	0.825	0.953	0.883	0.879	0.627048	0.59992	0.95504	0.931326	0.581313	0.383359	0.777421	0.834063	0.902403	0.863826	0.610387
0.892	0.939	0.74	0.67	0.972	0.911	0.944742	0.795	1	0.923	0.526	0.768	0.841	0.862	0.884	0.801	0.881	0.735	0.754181	0.757004	0.967	0.864	0.85	0.767	0.68	0.9	0.755	0.882	0.857	0.912	0.727	0.942	0.903	0.767	0.583	0.808	0.936	0.871	0.863	0.585973	0.55834	0.924144	0.838727	0.555157	0.333571	0.758948	0.809189	0.889541	0.859746	0.580912
0.853	0.92	0.719	0.641	0.931	0.897	0.938644	0.782	0.984	0.896	0.488	0.751	0.861	0.818	0.863	0.786	0.884	0.677	0.680066	0.723032	0.964	0.833	0.831	0.755	0.655	0.888	0.731	0.872	0.833	0.909	0.691	0.924	0.881	0.736	0.449	0.791	0.921	0.837	0.811	0.545156	0.517052	0.913887	0.830411	0.523876	0.28402	0.740536	0.779562	0.886331	0.843454	0.536982
0.85	0.91	0.701	0.622	0.928	0.878	0.914337	0.762	0.968	0.879	0.454	0.72	0.859	0.802	0.857	0.781	0.856	0.641	0.630371	0.689334	0.953	0.821	0.834	0.721	0.627	0.876	0.708	0.859	0.824	0.902	0.667	0.927	0.878	0.699	0.441	0.781	0.904	0.833	0.868	0.512685	0.487206	0.90365	0.81935	0.513474	0.25317	0.729517	0.772193	0.867117	0.815048	0.489771
0.836	0.897	0.68	0.595	0.944	0.861	0.917368	0.741	0.957	0.876	0.439	0.725	0.794	0.838	0.834	0.764	0.853	0.618	0.604288	0.67902	0.944	0.803	0.805	0.718	0.604	0.867	0.688	0.859	0.804	0.896	0.64	0.924	0.862	0.674	0.43	0.771	0.886	0.821	0.747	0.488438	0.461214	0.90365	0.805565	0.487525	0.222412	0.696587	0.786946	0.85754	0.794838	0.478931
0.818	0.882	0.664	0.574	0.937	0.88	0.905256	0.721	0.934	0.882	0.427	0.765	0.785	0.802	0.817	0.747	0.831	0.6	0.581233	0.658468	0.932	0.791	0.796	0.69	0.585	0.858	0.662	0.843	0.787	0.894	0.617	0.908	0.865	0.655	0.422	0.741	0.875	0.783	0.741	0.464281	0.439028	0.90365	0.791827	0.492709	0.204	0.692939	0.801759	0.8448	0.778719	0.446536
0.818	0.875	0.649	0.553	0.94	0.886	0.899213	0.713	0.926	0.853	0.4	0.742	0.814	0.75	0.84	0.772	0.828	0.59	0.532643	0.655906	0.926	0.77	0.786	0.679	0.562	0.85	0.641	0.83	0.769	0.873	0.593	0.899	0.859	0.627	0.426	0.731	0.849	0.726	0.668	0.444218	0.416925	0.883238	0.78087	0.461655	0.185622	0.652974	0.794345	0.847982	0.778719	0.410757
0.798	0.853	0.629	0.54	0.909	0.875	0.896194	0.698	0.905	0.847	0.388	0.728	0.806	0.732	0.828	0.756	0.809	0.623	0.521288	0.632919	0.897	0.756	0.793	0.648	0.552	0.832	0.621	0.827	0.755	0.881	0.57	0.893	0.834	0.611	0.403	0.721	0.846	0.726	0.744	0.400299	0.402236	0.883238	0.769942	0.477168	0.179503	0.652974	0.777104	0.841621	0.762642	0.375203
0.795	0.869	0.618	0.52	0.903	0.859	0.88414	0.68	0.898	0.833	0.366	0.709	0.759	0.74	0.811	0.753	0.784	0.567	0.490216	0.59994	0.894	0.744	0.764	0.631	0.545	0.826	0.607	0.818	0.729	0.875	0.544	0.896	0.812	0.591	0.407	0.705	0.832	0.723	0.676	0.392346	0.383927	0.866291	0.756324	0.466823	0.191744	0.634901	0.769741	0.835268	0.742605	0.389397
0.792	0.85	0.603	0.507	0.879	0.848	0.881131	0.673	0.839	0.807	0.349	0.7	0.753	0.726	0.808	0.744	0.765	0.559	0.456572	0.597414	0.868	0.723	0.752	0.615	0.533	0.811	0.585	0.798	0.715	0.868	0.529	0.884	0.803	0.562	0.456	0.698	0.809	0.715	0.665	0.356676	0.380272	0.859528	0.740041	0.466823	0.173387	0.613289	0.767289	0.822589	0.722635	0.368119
0.78	0.847	0.593	0.496	0.879	0.856	0.869118	0.663	0.844	0.795	0.339	0.695	0.733	0.71	0.799	0.736	0.734	0.544	0.44263	0.58229	0.868	0.708	0.752	0.593	0.52	0.803	0.57	0.786	0.704	0.857	0.515	0.869	0.793	0.554	0.571	0.698	0.798	0.7	0.652	0.348777	0.383927	0.852773	0.734628	0.44617	0.167276	0.606103	0.755058	0.819425	0.686852	0.339871
0.778	0.831	0.588	0.476	0.866	0.842	0.863124	0.648	0.839	0.742	0.308	0.618	0.719	0.702	0.791	0.719	0.716	0.534	0.417649	0.579775	0.848	0.697	0.755	0.593	0.511	0.779	0.576	0.792	0.676	0.878	0.495	0.872	0.784	0.529	0.579	0.705	0.793	0.689	0.642	0.325135	0.365676	0.846028	0.726522	0.441015	0.161168	0.577451	0.745302	0.803634	0.659167	0.311765
0.763	0.825	0.588	0.471	0.86	0.834	0.851159	0.633	0.829	0.722	0.296	0.596	0.73	0.686	0.771	0.711	0.75	0.546	0.401074	0.577261	0.842	0.676	0.758	0.576	0.508	0.776	0.559	0.783	0.673	0.868	0.489	0.863	0.756	0.508	0.437	0.672	0.781	0.67	0.626	0.309423	0.369321	0.835927	0.707671	0.430714	0.148962	0.570311	0.728293	0.803634	0.627681	0.235189
0.752	0.816	0.58	0.45	0.86	0.823	0.848173	0.633	0.808	0.722	0.299	0.599	0.673	0.726	0.759	0.695	0.737	0.534	0.379075	0.567221	0.819	0.668	0.736	0.568	0.503	0.768	0.548	0.776	0.653	0.862	0.478	0.851	0.744	0.495	0.426	0.675	0.762	0.655	0.613	0.293748	0.365676	0.829204	0.707671	0.430714	0.167276	0.559617	0.723448	0.794186	0.611999	0.217931
0.755	0.816	0.58	0.445	0.882	0.845	0.842207	0.625	0.798	0.719	0.296	0.591	0.665	0.713	0.754	0.692	0.725	0.531	0.373592	0.577261	0.819	0.662	0.736	0.563	0.513	0.762	0.537	0.764	0.642	0.865	0.458	0.849	0.732	0.487	0.426	0.662	0.751	0.64	0.601	0.289836	0.362032	0.82249	0.688908	0.425568	0.155063	0.54184	0.711364	0.791041	0.608085	0.193858
0.775	0.819	0.57	0.425	0.879	0.878	0.833273	0.62	0.786	0.705	0.285	0.575	0.651	0.699	0.714	0.626	0.722	0.509	0.340845	0.569729	0.788	0.636	0.711	0.546	0.503	0.753	0.523	0.757	0.622	0.862	0.432	0.843	0.713	0.465	0.43	0.662	0.737	0.644	0.59	0.26641	0.358391	0.802401	0.672894	0.420426	0.148962	0.527658	0.711364	0.781618	0.576865	0.176727
0.732	0.785	0.56	0.437	0.869	0.924	0.818424	0.613	0.781	0.694	0.287	0.556	0.642	0.697	0.708	0.616	0.716	0.516	0.338127	0.572238	0.779	0.598	0.705	0.519	0.479	0.73	0.509	0.713	0.603	0.834	0.41	0.801	0.695	0.455	0.453	0.646	0.726	0.618	0.578	0.262514	0.340219	0.802401	0.66757	0.430714	0.136771	0.502925	0.692113	0.765955	0.545805	0.139223
0.723	0.769	0.56	0.427	0.863	0.922	0.809538	0.611	0.736	0.68	0.28	0.558	0.639	0.689	0.691	0.64	0.701	0.511	0.319152	0.572238	0.794	0.59	0.699	0.511	0.474	0.721	0.495	0.704	0.592	0.834	0.396	0.795	0.68	0.458	0.453	0.646	0.717	0.614	0.56	0.246953	0.354752	0.795722	0.659597	0.41015	0.124594	0.509981	0.69932	0.753462	0.526474	0.149426
0.709	0.76	0.558	0.417	0.854	0.919	0.797718	0.613	0.713	0.614	0.254	0.513	0.625	0.678	0.686	0.626	0.737	0.509	0.300261	0.567221	0.771	0.556	0.686	0.5	0.479	0.716	0.484	0.689	0.581	0.826	0.385	0.783	0.65	0.439	0.464	0.636	0.695	0.592	0.547	0.227556	0.343849	0.782392	0.646344	0.415286	0.124594	0.464279	0.677743	0.750344	0.526474	0.146023
0.712	0.769	0.543	0.422	0.845	0.908	0.80658	0.606	0.704	0.606	0.263	0.502	0.617	0.628	0.666	0.616	0.719	0.506	0.29219	0.567221	0.768	0.55	0.68	0.495	0.474	0.707	0.47	0.679	0.57	0.821	0.382	0.778	0.641	0.429	0.456	0.629	0.695	0.589	0.537	0.227556	0.340219	0.775739	0.627864	0.415286	0.136771	0.467781	0.677743	0.747229	0.495674	0.115487
0.695	0.751	0.555	0.412	0.823	0.867	0.80067	0.603	0.694	0.595	0.254	0.484	0.614	0.628	0.675	0.703	0.695	0.519	0.270743	0.569729	0.768	0.541	0.665	0.484	0.477	0.699	0.47	0.673	0.553	0.811	0.374	0.769	0.626	0.421	0.494	0.616	0.676	0.574	0.517	0.223683	0.336592	0.765778	0.627864	0.384514	0.148962	0.464279	0.670579	0.787897	0.511055	0.125647
0.683	0.745	0.535	0.399	0.827	0.859	0.788874	0.601	0.696	0.587	0.254	0.471	0.6	0.613	0.664	0.686	0.704	0.521	0.265399	0.564715	0.754	0.553	0.646	0.495	0.506	0.704	0.454	0.689	0.556	0.808	0.371	0.81	0.626	0.41	0.491	0.603	0.662	0.556	0.522	0.215946	0.340219	0.759147	0.61209	0.399886	0.136771	0.464279	0.668195	0.710002	0.44596	0.115487
0.683	0.745	0.545	0.399	0.793	0.856	0.788874	0.598	0.674	0.587	0.263	0.468	0.598	0.605	0.644	0.681	0.673	0.501	0.265399	0.562211	0.754	0.567	0.634	0.484	0.508	0.699	0.448	0.72	0.556	0.824	0.376	0.798	0.608	0.397	0.483	0.587	0.64	0.559	0.519	0.204356	0.340219	0.745913	0.601609	0.399886	0.136771	0.457281	0.65392	0.706913	0.426949	0.105346
0.678	0.745	0.548	0.397	0.781	0.84	0.77124	0.593	0.701	0.636	0.277	0.481	0.584	0.6	0.641	0.673	0.676	0.509	0.238775	0.564715	0.734	0.544	0.634	0.468	0.508	0.696	0.437	0.71	0.548	0.813	0.357	0.789	0.584	0.384	0.483	0.571	0.643	0.53	0.44	0.200498	0.332967	0.736009	0.593766	0.399886	0.124594	0.453785	0.65392	0.706913	0.400435	0.105346
0.678	0.72	0.538	0.397	0.811	0.848	0.759523	0.598	0.694	0.614	0.275	0.473	0.57	0.584	0.625	0.664	0.652	0.511	0.244086	0.559708	0.729	0.488	0.64	0.447	0.479	0.664	0.432	0.658	0.529	0.811	0.346	0.748	0.561	0.379	0.506	0.574	0.619	0.515	0.43	0.185087	0.336592	0.732713	0.585939	0.394759	0.142865	0.443311	0.639702	0.6915	0.392882	0.125647
0.664	0.72	0.54	0.392	0.808	0.85	0.750756	0.593	0.682	0.606	0.275	0.46	0.581	0.581	0.633	0.664	0.646	0.509	0.249404	0.572238	0.737	0.497	0.643	0.434	0.482	0.65	0.426	0.645	0.507	0.798	0.329	0.743	0.555	0.361	0.502	0.552	0.611	0.504	0.428	0.177396	0.318488	0.722835	0.56514	0.389635	0.124594	0.418947	0.637337	0.697659	0.374039	0.0918531
0.664	0.711	0.538	0.379	0.796	0.848	0.747837	0.598	0.672	0.603	0.275	0.458	0.564	0.571	0.605	0.654	0.631	0.504	0.244086	0.567221	0.723	0.494	0.628	0.426	0.489	0.648	0.421	0.633	0.496	0.795	0.332	0.734	0.534	0.351	0.491	0.574	0.608	0.494	0.413	0.169714	0.322105	0.716261	0.57033	0.379396	0.136771	0.418947	0.634975	0.694578	0.366519	0.112105
0.65	0.693	0.543	0.382	0.787	0.845	0.762449	0.596	0.669	0.528	0.247	0.413	0.559	0.563	0.608	0.643	0.661	0.489	0.24143	0.564715	0.715	0.474	0.616	0.412	0.486	0.631	0.415	0.63	0.478	0.79	0.324	0.731	0.525	0.343	0.449	0.549	0.597	0.486	0.403	0.165877	0.329344	0.706416	0.54703	0.389635	0.142865	0.405072	0.637337	0.688423	0.332795	0.0985955
0.647	0.684	0.523	0.382	0.787	0.842	0.753676	0.593	0.652	0.547	0.252	0.434	0.545	0.568	0.595	0.632	0.649	0.496	0.257394	0.562211	0.701	0.497	0.598	0.426	0.506	0.645	0.396	0.667	0.496	0.806	0.327	0.763	0.508	0.346	0.437	0.523	0.581	0.465	0.396	0.192788	0.286044	0.69332	0.54703	0.338563	0.136771	0.391232	0.623185	0.685349	0.317868	0.0985955
0.627	0.681	0.525	0.369	0.757	0.856	0.733274	0.596	0.652	0.536	0.254	0.426	0.54	0.553	0.584	0.637	0.628	0.491	0.252066	0.572238	0.701	0.483	0.57	0.42	0.511	0.639	0.396	0.651	0.486	0.783	0.307	0.751	0.493	0.341	0.449	0.514	0.578	0.461	0.384	0.196642	0.28245	0.680257	0.531572	0.333473	0.130681	0.391232	0.613781	0.673071	0.302979	0.0952233
0.638	0.681	0.523	0.372	0.748	0.823	0.736183	0.588	0.664	0.517	0.242	0.416	0.529	0.553	0.586	0.589	0.619	0.479	0.24143	0.562211	0.687	0.469	0.583	0.412	0.508	0.636	0.375	0.642	0.483	0.79	0.31	0.743	0.487	0.328	0.437	0.507	0.576	0.45	0.377	0.192788	0.286044	0.680257	0.529001	0.343657	0.136771	0.391232	0.613781	0.660827	0.28442	0.0952233
0.633	0.669	0.523	0.369	0.736	0.799	0.727462	0.586	0.648	0.517	0.245	0.408	0.52	0.543	0.581	0.573	0.604	0.489	0.249404	0.559708	0.69	0.46	0.573	0.399	0.506	0.625	0.386	0.645	0.467	0.778	0.302	0.743	0.487	0.328	0.453	0.501	0.549	0.432	0.362	0.188937	0.278859	0.667228	0.516174	0.328386	0.136771	0.384325	0.620832	0.663885	0.269615	0.0918531
0.627	0.645	0.525	0.367	0.739	0.853	0.715862	0.581	0.648	0.515	0.249	0.408	0.52	0.533	0.575	0.567	0.592	0.484	0.276095	0.559708	0.687	0.455	0.564	0.405	0.511	0.628	0.375	0.639	0.467	0.788	0.302	0.734	0.459	0.325	0.464	0.495	0.544	0.432	0.362	0.177396	0.278859	0.660727	0.503387	0.333473	0.130681	0.384325	0.599722	0.65777	0.262226	0.10197
0.633	0.651	0.525	0.364	0.727	0.783	0.704293	0.586	0.64	0.496	0.254	0.4	0.52	0.474	0.54	0.543	0.589	0.481	0.257394	0.562211	0.67	0.447	0.589	0.373	0.469	0.6	0.369	0.581	0.443	0.79	0.283	0.676	0.444	0.295	0.475	0.482	0.536	0.429	0.345	0.185087	0.275269	0.64451	0.493188	0.338563	0.118511	0.360217	0.599722	0.670007	0.269615	0.10197
0.616	0.633	0.52	0.362	0.754	0.78	0.77124	0.581	0.638	0.48	0.245	0.393	0.496	0.52	0.532	0.525	0.563	0.484	0.249404	0.567221	0.665	0.411	0.589	0.363	0.479	0.594	0.375	0.56	0.424	0.762	0.272	0.665	0.427	0.297	0.468	0.473	0.525	0.414	0.348	0.169714	0.275269	0.641273	0.490642	0.328386	0.136771	0.353348	0.606745	0.666945	0.25116	0.115487
0.613	0.63	0.528	0.362	0.751	0.772	0.730367	0.583	0.633	0.467	0.247	0.385	0.49	0.52	0.519	0.525	0.551	0.491	0.254729	0.569729	0.651	0.408	0.583	0.358	0.484	0.589	0.364	0.548	0.422	0.76	0.277	0.676	0.427	0.282	0.475	0.445	0.52	0.411	0.334	0.173554	0.28245	0.631574	0.477938	0.302996	0.136771	0.353348	0.595048	0.65777	0.236438	0.0952233
0.613	0.624	0.533	0.352	0.742	0.826	0.710074	0.583	0.611	0.475	0.245	0.385	0.493	0.512	0.511	0.519	0.536	0.489	0.244086	0.557206	0.659	0.389	0.58	0.347	0.486	0.58	0.359	0.545	0.416	0.755	0.272	0.659	0.41	0.277	0.46	0.451	0.512	0.397	0.329	0.177396	0.268097	0.621894	0.475402	0.333473	0.130681	0.363654	0.597384	0.65777	0.225421	0.10197
0.636	0.624	0.538	0.354	0.718	0.81	0.721659	0.591	0.602	0.462	0.249	0.372	0.48	0.499	0.502	0.517	0.524	0.486	0.238775	0.577261	0.662	0.381	0.564	0.334	0.479	0.572	0.351	0.536	0.398	0.745	0.258	0.645	0.39	0.262	0.468	0.451	0.504	0.389	0.319	0.165877	0.278859	0.609016	0.467804	0.328386	0.124594	0.339635	0.578737	0.651664	0.229091	0.0985955
0.599	0.606	0.53	0.359	0.754	0.818	0.710074	0.588	0.599	0.467	0.252	0.372	0.529	0.442	0.494	0.509	0.519	0.489	0.23082	0.567221	0.643	0.383	0.57	0.339	0.486	0.567	0.348	0.53	0.4	0.75	0.266	0.653	0.39	0.264	0.472	0.429	0.491	0.382	0.312	0.162041	0.268097	0.592966	0.457695	0.338563	0.130681	0.34306	0.595048	0.639476	0.199794	0.0985955
0.602	0.606	0.53	0.357	0.713	0.749	0.710074	0.581	0.592	0.462	0.252	0.344	0.488	0.499	0.492	0.504	0.51	0.511	0.225525	0.569729	NaN	0.373	0.552	0.329	0.482	0.561	0.34	0.521	0.398	0.742	0.258	0.642	0.373	0.259	0.445	0.42	0.488	0.372	0.31	0.165877	0.271682	0.58656	0.452651	0.313143	0.136771	0.336212	0.576413	0.62732	0.177916	0.105346
0.597	0.589	0.533	0.352	0.689	0.775	0.707182	0.586	0.585	0.462	0.247	0.334	0.482	0.497	0.505	0.546	0.489	0.506	0.222881	0.564715	NaN	0.37	0.555	0.324	0.482	0.558	0.345	0.521	0.385	0.74	0.248	0.625	0.376	0.252	0.445	0.407	0.481	0.368	0.293	0.154378	0.268097	0.58656	0.440068	0.313143	0.130681	0.329373	0.585718	0.609146	0.15612	0.0952233
0.591	0.589	0.528	0.357	0.724	0.764	0.686997	0.588	0.58	0.451	0.252	0.329	0.49	0.494	0.497	0.541	0.498	0.501	0.23347	0.559708	NaN	0.362	0.552	0.316	0.479	0.547	0.329	0.515	0.385	0.74	0.25	0.617	0.365	0.244	0.445	0.404	0.465	0.358	0.293	0.158209	0.271682	0.573774	0.432537	0.323302	0.124594	0.332792	0.574091	0.618224	0.123577	0.0952233
0.591	0.58	0.52	0.344	0.677	0.767	0.707182	0.593	0.573	0.443	0.249	0.331	0.501	0.499	0.481	0.541	0.475	0.506	0.24143	0.554706	NaN	0.356	0.541	0.308	0.484	0.547	0.327	0.506	0.372	0.73	0.242	0.617	0.345	0.234	0.449	0.395	0.473	0.372	0.341	0.158209	0.264515	0.567393	0.43003	0.318221	0.124594	0.31572	0.585718	0.600086	0.119973	0.0952233
0.613	0.589	0.525	0.362	0.665	0.767	0.69852	0.593	0.566	0.483	0.256	0.324	0.474	0.492	0.47	0.519	0.469	0.509	0.246744	0.562211	NaN	0.346	0.532	0.303	0.489	0.536	0.327	0.5	0.369	0.727	0.237	0.614	0.345	0.227	0.453	0.382	0.462	0.35	0.314	0.154378	0.257356	0.548299	0.417519	0.328386	0.124594	0.31913	0.588049	0.603104	0.109172	0.0985955
0.608	0.583	0.518	0.352	0.662	0.759	0.684121	0.586	0.566	0.48	0.266	0.324	0.466	0.484	0.465	0.511	0.449	0.506	0.252066	0.592367	NaN	0.327	0.529	0.296	0.477	0.536	0.319	0.491	0.361	0.722	0.234	0.603	0.334	0.227	0.491	0.376	0.457	0.336	0.322	0.146724	0.264515	0.541951	0.410032	0.308068	0.118511	0.322542	0.56945	0.615196	0.130793	0.0952233
0.597	0.574	0.52	0.347	0.662	0.759	0.675504	0.588	0.557	0.48	0.259	0.314	0.461	0.472	0.426	0.441	0.44	0.514	0.252066	0.584807	NaN	0.321	0.52	0.288	0.477	0.531	0.321	0.488	0.364	0.717	0.231	0.605	0.323	0.222	0.487	0.37	0.452	0.326	0.314	0.154378	0.257356	0.541951	0.40007	0.318221	0.136771	0.308906	0.56945	0.606124	0.119973	0.0952233
0.591	0.568	0.52	0.354	0.648	0.764	0.664041	0.591	0.573	0.464	0.259	0.306	0.453	0.474	0.418	0.425	0.437	0.514	0.252066	0.58229	NaN	0.319	0.526	0.283	0.484	0.525	0.313	0.482	0.345	0.715	0.231	0.594	0.303	0.214	0.494	0.37	0.444	0.319	0.314	0.131443	0.264515	0.532443	0.395099	0.302996	0.130681	0.308906	0.527959	0.61217	0.105576	0.0985955
0.563	0.553	0.515	0.352	0.683	0.756	0.661181	0.581	0.559	0.459	0.259	0.309	0.442	0.457	0.412	0.428	0.426	0.511	0.254729	0.584807	NaN	0.308	0.508	0.278	0.482	0.523	0.305	0.473	0.343	0.712	0.221	0.586	0.311	0.212	0.494	0.364	0.442	0.326	0.314	0.146724	0.264515	0.516638	0.387654	0.297927	0.136771	0.31913	0.516519	0.59707	0.109172	0.10197
0.572	0.553	0.52	0.349	0.665	0.738	0.621326	0.581	0.561	0.454	0.261	0.296	0.431	0.464	0.407	0.423	0.429	0.506	0.249404	0.59489	NaN	0.303	0.514	0.278	0.479	0.528	0.305	0.468	0.34	0.71	0.226	0.577	0.298	0.207	0.494	0.355	0.436	0.315	0.305	0.1429	0.260934	0.516638	0.382699	0.318221	0.130681	0.291907	0.518804	0.59707	0.0948017	0.10197
0.561	0.533	0.518	0.352	0.633	0.786	0.655464	0.576	0.542	0.446	0.261	0.291	0.437	0.454	0.399	0.41	0.42	0.516	0.24143	0.59489	NaN	0.305	0.502	0.263	0.474	0.509	0.3	0.471	0.335	0.702	0.215	0.577	0.295	0.204	0.487	0.352	0.429	0.308	0.303	0.131443	0.260934	0.494596	0.377749	0.313143	0.136771	0.305502	0.511954	0.594056	0.0912147	0.132431
0.561	0.536	0.515	0.349	0.645	0.749	0.655464	0.583	0.545	0.438	0.263	0.309	0.429	0.457	0.389	0.415	0.403	0.511	0.23347	0.579775	NaN	0.268	0.514	0.263	0.469	0.523	0.295	0.459	0.338	0.697	0.223	0.558	0.298	0.202	0.491	0.336	0.423	0.308	0.367	0.135259	0.260934	0.491455	0.36787	0.297927	0.124594	0.285122	0.511954	0.588034	0.0876299	0.135826
0.561	0.53	0.513	0.357	0.639	0.749	0.587455	0.591	0.537628	0.428	0.263	0.314	0.426	0.444	0.381	0.407	0.389	0.579	0.23347	0.574749	NaN	0.265	0.511	0.257	0.469	0.512	0.29	0.459	0.33	0.7	0.221	0.555	0.278	0.202	0.517	0.327	NaN	0.305	0.36	0.123816	0.264515	0.488316	0.358015	0.318221	0.124594	0.288513	0.518804	0.585026	0.0876299	0.135826
0.547	0.521	0.513	0.349	NaN	0.749	NaN	0.58834	NaN	0.428	0.252	0.296	0.415	0.399	0.384	0.402	0.377	0.499	NaN	0.569729	NaN	0.265	0.499	0.242	0.465	0.509	0.287	0.447	0.322	0.69	0.213	0.549	NaN	0.19	0.514	0.315	NaN	0.294	0.27	0.123816	0.260934	0.472651	0.358015	0.302996	0.130681	0.291907	0.518804	0.579016	0.0840474	0.122259

## Sheet: Fig 3a_bleach_x
0	0	0	0	0	0	0	0	0	0	0	0	0	0	0	0	0	0	0	0	0	0	0	0	0	0	0	0	0	0	0	0	0	0	0	0	0	0	0	0	0	0	0	0	0	0	0	0	0	0
15	15	15	15	15	120	15	15	45	15	15	15	15	15	15	90	15	15	15	30	15	15	15	15	15	15	15	15	15	15	15	30	30	15	30	15	15	15	15	90	15	15	15	15	15	15	60	15	15	30
30	30	30	30	30	135	30	30	60	30	30	30	30	30	30	105	30	30	30	45	30	45	45	30	30	45	30	30	30	30	30	60	45	30	45	30	30	30	30	105	30	30	30	30	45	30	75	30	45	45
45	45	45	45	60	150	45	45	75	45	45	45	45	45	45	120	45	60	45	60	45	60	60	45	45	60	45	45	45	45	45	75	75	45	60	45	45	45	60	120	45	45	45	45	60	45	90	60	60	60
60	60	60	60	105	165	60	60	90	60	60	60	60	75	60	135	60	75	60	75	60	75	75	60	60	75	60	60	60	60	60	90	90	60	90	60	60	60	90	135	60	60	60	60	75	60	105	75	75	75
75	75	75	75	120	180	75	75	105	75	75	75	75	90	75	150	90	90	75	90	75	90	90	75	75	135	75	75	75	75	75	105	105	75	105	75	75	90	105	150	75	75	75	75	90	75	120	90	90	90
90	90	90	90	135	195	90	90	120	90	90	90	90	105	105	165	105	105	90	105	90	105	105	90	90	150	90	90	90	90	90	120	120	90	120	90	90	105	120	165	90	90	90	90	105	90	135	120	105	105
105	105	105	105	150	210	105	105	135	105	105	105	105	120	120	180	120	120	105	120	105	120	120	105	105	165	105	105	105	105	105	135	135	105	135	105	105	120	135	180	105	105	105	105	120	105	150	135	120	120
120	120	120	120	180	240	120	120	150	120	120	120	120	135	135	195	135	135	120	135	120	135	135	120	120	180	120	120	120	120	120	150	150	120	150	120	120	135	150	195	120	120	120	120	135	120	165	150	135	135
135	135	135	135	195	255	135	135	165	135	135	135	135	150	150	210	150	150	135	150	135	150	150	135	135	195	270	135	135	135	135	165	165	135	165	135	135	150	165	210	135	135	135	135	150	135	180	165	150	150
150	150	150	150	210	270	150	150	180	150	150	150	150	165	165	225	165	165	150	165	150	165	165	150	150	210	300	150	150	150	150	180	180	150	180	150	150	165	180	225	150	150	150	150	165	150	195	180	165	165
165	165	165	165	300	285	165	165	195	165	165	165	165	180	180	240	180	180	165	180	165	180	180	165	165	225	315	165	165	165	165	195	195	165	195	165	165	180	195	240	165	165	165	165	180	165	210	210	180	180
180	180	180	180	330	300	180	180	210	180	180	180	180	195	195	255	195	195	180	195	180	195	195	180	180	240	330	180	180	180	180	210	210	180	210	180	180	195	210	255	180	180	180	180	195	180	225	225	195	195
195	195	195	195	345	315	195	195	225	195	195	195	195	210	210	270	210	210	195	210	195	210	210	195	195	255	345	195	195	195	195	225	225	195	225	195	195	210	225	270	195	195	195	195	210	195	240	240	210	210
210	210	210	210	360	330	210	210	240	210	210	210	210	225	225	285	225	225	210	225	210	225	225	210	210	270	360	210	210	210	210	240	240	210	240	210	210	225	240	285	210	210	210	210	225	210	255	255	225	225
225	225	225	225	375	345	225	225	255	225	225	225	225	240	240	300	240	240	225	240	225	240	240	225	225	285	375	225	225	225	225	255	255	225	255	225	225	240	255	300	225	225	225	225	240	225	270	270	240	240
240	240	240	240	390	360	240	240	270	240	240	240	240	255	255	315	255	255	240	255	240	255	255	240	240	300	390	240	240	240	240	270	270	240	270	240	240	255	270	315	240	240	240	240	255	240	285	285	255	255
255	255	255	255	405	375	255	255	285	255	255	255	255	270	270	330	270	270	255	270	255	270	270	255	255	315	405	255	255	255	255	285	285	255	285	255	255	270	285	330	255	255	255	255	270	255	300	300	270	270
270	270	270	270	420	390	270	270	300	270	270	270	270	285	285	345	285	285	270	285	270	285	285	270	270	330	420	270	270	270	270	300	300	270	300	270	270	285	300	345	270	270	270	270	285	270	315	315	285	285
285	285	285	285	435	405	285	285	315	285	285	285	285	300	300	360	300	300	285	300	285	300	300	285	285	345	435	285	285	285	285	315	315	285	315	285	285	300	315	360	285	285	285	285	300	285	330	330	300	300
300	300	300	300	450	420	300	300	330	300	300	300	300	315	315	375	315	315	300	315	300	315	315	300	300	360	450	300	300	300	300	330	330	300	330	300	300	315	330	375	300	300	300	300	330	300	345	345	315	315
315	315	315	315	465	435	315	315	345	315	315	315	315	330	330	390	330	330	315	330	315	330	330	315	315	375	465	315	315	315	315	345	345	315	345	315	315	330	345	390	315	315	315	315	345	315	360	360	330	330
330	330	330	330	480	450	330	330	360	330	330	330	330	345	345	405	345	345	330	345	330	345	345	330	330	390	480	330	330	330	330	360	360	330	360	330	330	345	360	405	330	330	330	330	360	330	375	375	345	345
345	345	345	345	495	465	345	345	375	345	345	345	345	360	360	420	360	360	345	360	345	360	360	345	345	405	495	345	345	345	345	375	375	345	375	345	345	360	375	420	345	345	345	345	375	345	390	390	360	360
360	360	360	360	510	480	360	360	390	360	360	360	360	375	375	435	375	375	360	375	360	375	375	360	360	420	510	360	360	360	360	390	390	360	390	360	360	375	390	435	360	360	360	360	390	360	405	405	375	375
375	375	375	375	525	495	375	375	405	375	375	375	375	390	390	450	390	390	375	390	375	390	390	375	375	435	525	375	375	375	375	405	405	375	405	375	375	390	405	450	375	375	375	375	405	375	420	420	390	390
390	390	390	390	540	510	390	390	420	390	390	390	390	405	405	465	405	405	390	405	390	405	405	390	390	450	540	390	390	390	390	420	420	390	420	390	390	405	420	465	390	390	390	390	420	390	435	435	405	405
405	405	405	405	555	525	405	405	435	405	405	405	405	420	420	480	420	420	405	420	405	420	420	405	405	465	555	405	405	405	405	435	435	405	435	405	405	420	435	480	405	405	405	405	435	405	450	450	420	420
420	420	420	420	570	540	420	420	450	420	420	420	420	435	435	495	435	435	420	435	420	435	435	420	420	480	570	420	420	420	420	450	450	420	450	420	420	435	450	495	420	420	420	420	450	420	465	465	435	435
435	435	435	435	585	555	435	435	465	435	435	435	435	450	450	510	450	450	435	450	435	450	450	435	435	495	585	435	435	435	435	465	465	435	465	435	435	450	465	510	435	435	435	435	465	435	480	480	450	450
450	450	450	450	600	570	450	450	480	450	450	450	450	465	465	525	465	465	450	465	450	465	465	450	450	510	600	450	450	450	450	480	480	450	480	450	450	465	480	525	450	450	450	450	480	450	495	495	465	465
465	465	465	465	615	585	465	465	495	465	465	465	465	480	480	540	480	480	465	480	465	480	480	465	465	525	615	465	465	465	465	495	495	465	495	465	465	480	495	540	465	465	465	465	495	465	510	510	480	480
480	480	480	480	630	600	480	480	510	480	480	480	480	495	495	555	495	495	480	495	480	495	495	480	480	540	630	480	480	480	480	510	510	480	510	480	480	495	510	555	480	480	480	480	510	480	525	525	495	495
495	495	495	495	645	615	495	495	525	495	495	495	495	510	510	570	510	510	495	510	495	510	510	495	495	555	645	495	495	495	495	525	525	495	525	495	495	510	525	570	495	495	495	495	525	495	540	540	510	510
510	510	510	510	660	630	510	510	540	510	510	510	510	525	525	585	525	525	510	525	510	525	525	510	510	570	660	510	510	510	510	540	540	510	540	510	510	525	540	585	510	510	510	510	540	510	555	555	525	525
525	525	525	525	675	645	525	525	555	525	525	525	525	540	540	600	540	540	525	540	525	540	540	525	525	585	675	525	525	525	525	555	555	525	555	525	525	540	555	600	525	525	525	525	555	525	570	570	540	540
540	540	540	540	690	660	540	540	570	540	540	540	540	555	555	615	555	555	540	555	540	555	555	540	540	600	690	540	540	540	540	570	570	540	570	540	540	555	570	615	540	540	540	540	570	540	585	585	555	555
555	555	555	555	705	675	555	555	585	555	555	555	555	570	570	630	570	570	555	570	555	570	570	555	555	615	705	555	555	555	555	585	585	555	585	555	555	570	585	630	555	555	555	555	585	555	600	600	570	570
570	570	570	570	720	690	570	570	600	570	570	570	570	585	585	645	585	585	570	585	570	585	585	570	570	630	720	570	570	570	570	600	600	570	600	570	570	585	600	645	570	570	570	570	600	570	615	615	585	585
585	585	585	585	735	705	585	585	615	585	585	585	585	600	600	660	600	600	585	600	585	600	600	585	585	645	735	585	585	585	585	615	615	585	615	585	585	600	615	660	585	585	585	585	615	585	630	630	600	600
600	600	600	600	750	720	600	600	630	600	600	600	600	615	615	675	615	615	600	615	600	615	615	600	600	660	750	600	600	600	600	630	630	600	630	600	600	615	630	675	600	600	600	600	630	600	645	645	615	615
615	615	615	615	765	735	615	615	645	615	615	615	615	630	630	690	630	630	615	630	615	630	630	615	615	675	765	615	615	615	615	645	645	615	645	615	615	630	645	690	615	615	615	615	645	615	660	660	630	630
630	630	630	630	780	750	630	630	660	630	630	630	630	645	645	705	645	645	630	645	630	645	645	630	630	690	780	630	630	630	630	660	660	630	660	630	630	645	660	705	630	630	630	630	660	630	675	675	645	645
645	645	645	645	795	765	645	645	675	645	645	645	645	660	660	720	660	660	645	660	645	660	660	645	645	705	795	645	645	645	645	675	675	645	675	645	645	660	675	720	645	645	645	645	675	645	690	690	660	660
660	660	660	660	810	780	660	660	690	660	660	660	660	675	675	735	675	675	660	675	660	675	675	660	660	720	810	660	660	660	660	690	690	660	690	660	660	675	690	735	660	660	660	660	690	660	705	705	675	675
675	675	675	675	825	795	675	675	705	675	675	675	675	690	690	750	690	690	675	690	675	690	690	675	675	735	825	675	675	675	675	705	705	675	705	675	675	690	705	750	675	675	675	675	705	675	720	720	690	690
690	690	690	690	840	810	690	690	720	690	690	690	690	705	705	765	705	705	690	705	690	705	705	690	690	750	840	690	690	690	690	720	720	690	720	690	690	705	720	765	690	690	690	690	720	690	735	735	705	705
705	705	705	705	855	825	705	705	735	705	705	705	705	720	720	780	720	720	705	720	705	720	720	705	705	765	855	705	705	705	705	735	735	705	735	705	705	720	735	780	705	705	705	705	735	705	750	750	720	720
720	720	720	720	870	840	720	720	750	720	720	720	720	735	735	795	735	735	720	735	720	735	735	720	720	780	870	720	720	720	720	750	750	720	750	720	720	735	750	795	720	720	720	720	750	720	765	765	735	735
735	735	735	735	885	855	735	735	765	735	735	735	735	750	750	810	750	750	735	750	735	750	750	735	735	795	885	735	735	735	735	765	765	735	765	735	735	750	765	810	735	735	735	735	765	735	780	780	750	750
750	750	750	750	NaN	870	750	750	780	750	750	750	750	765	765	825	765	765	750	765	750	765	765	750	750	810	NaN	750	750	750	750	780	780	750	780	750	750	765	780	825	750	750	750	750	780	750	795	795	765	765
765	765	765	765	NaN	885	765	765	795	765	765	765	765	780	780	840	780	780	765	780	765	780	780	765	765	825	NaN	765	765	765	765	795	795	765	795	765	765	780	795	840	765	765	765	765	795	765	810	810	780	780
780	780	780	780	NaN	NaN	780	780	810	780	780	780	780	795	795	855	795	795	780	795	780	795	795	780	780	840	NaN	780	780	780	780	810	810	780	810	780	780	795	810	855	780	780	780	780	810	780	825	825	795	795
795	795	795	795	NaN	NaN	795	795	825	795	795	795	795	810	810	870	810	810	795	810	795	810	810	795	795	855	NaN	795	795	795	795	825	825	795	825	795	795	810	825	870	795	795	795	795	825	795	840	840	810	810
810	810	810	810	NaN	NaN	810	810	840	810	810	810	810	825	825	885	825	825	810	825	810	825	825	810	810	870	NaN	810	810	810	810	840	840	810	840	810	810	825	840	885	810	810	810	810	840	810	855	855	825	825
825	825	825	825	NaN	NaN	825	825	855	825	825	825	825	840	840	NaN	840	840	825	840	825	840	840	825	825	885	NaN	825	825	825	825	855	855	825	855	825	825	840	855	NaN	825	825	825	825	855	825	870	870	840	840
840	840	840	840	NaN	NaN	840	840	870	840	840	840	840	855	855	NaN	855	855	840	855	840	855	855	840	840	NaN	NaN	840	840	840	840	870	870	840	870	840	840	855	870	NaN	840	840	840	840	870	840	885	885	855	855
855	855	855	855	NaN	NaN	855	855	885	855	855	855	855	870	870	NaN	870	870	855	870	855	870	870	855	855	NaN	NaN	855	855	855	855	885	885	855	885	855	855	870	885	NaN	855	855	855	855	885	855	NaN	NaN	870	870
870	870	870	870	NaN	NaN	870	870	NaN	870	870	870	870	885	885	NaN	885	885	870	885	870	885	885	870	870	NaN	NaN	870	870	870	870	NaN	NaN	870	NaN	870	870	885	NaN	NaN	870	870	870	870	NaN	870	NaN	NaN	885	885
885	885	885	885	NaN	NaN	885	885	NaN	885	885	885	885	NaN	NaN	NaN	NaN	NaN	885	NaN	885	NaN	NaN	885	885	NaN	NaN	885	885	885	885	NaN	NaN	885	NaN	885	885	NaN	NaN	NaN	885	885	885	885	NaN	885	NaN	NaN	NaN	NaN
[truncated: 9 more columns]

## Sheet: Fig 3a_bleach_y
1	1	1	1	1	1	1	1	1	1	1	1	1	1	1	1	1	1	1	1	1	1	1	1	1	1	1	1	1	1	1	1	1	1	1	1	1	1	1	1	1	1	1	1	1	1	1	1	1	1
1	0.988	0.982	0.964	0.994	0.991406	0.98	0.97	1	0.989	0.985	0.966	0.994	0.993	0.985	0.955554	0.979502	1	0.984	0.986	0.994	1	1	1	0.983	0.959	0.989	0.99	0.986927	0.989452	0.993609	0.996901	0.990422	0.993126	0.972067	0.983344	0.99296	1	0.994637	0.997086	0.991234	0.979288	0.99707	0.986768	0.991859	0.991541	0.994734	1	0.99665	1
0.994	0.988	0.988	0.932	1	0.994269	0.948	0.967	0.989	0.968	0.973	0.946	0.973	0.993	0.95	0.908136	0.997066	0.977	0.99	0.969	0.977	0.959	0.959	0.994	0.961	0.98	1	0.98	0.970638	1	0.990417	0.978352	0.992814	0.972561	0.95971	0.986671	0.99296	0.98371	0.997317	0.997086	0.988316	0.979288	0.988291	0.983465	0.997284	0.985912	0.997366	1	0.98327	0.993877
0.991	0.976	0.982	0.907	0.997	0.994269	0.966	0.992	0.983	0.963	0.97	0.917	0.963	0.99	0.983	0.861174	0.982424	0.996	0.984	0.955	0.977	0.956	0.971	0.988	0.951	0.965	0.993	0.987	0.960891	0.996482	1	0.987617	0.973722	0.955487	0.947387	0.99	0.950929	0.986963	0.936154	0.994174	0.9854	0.972403	0.988291	0.990072	0.991859	0.994359	0.997366	1	0.973259	0.978606
0.98	0.938	0.988	0.888	0.991	1	0.914	0.986	0.986	0.952	0.952	0.883	0.921	0.984	0.95	0.82459	0.959102	0.996	0.972	0.972	0.994	0.956	0.965	0.982	0.958	1	0.976	0.983	0.967387	0.975423	0.987227	0.975267	0.966589	0.945271	0.814092	0.960123	0.943958	0.954533	0.691457	0.994174	0.979575	0.951803	0.982449	0.976868	0.994571	0.9831	0.992104	0.988327	0.98327	0.984708
0.977	0.932	0.985	0.862	0.985	0.988546	0.877	0.981	0.96	0.944	0.94	0.864	0.909	0.981	0.944	0.765315	0.976582	0.983	0.978	0.962	0.985	0.925	0.936	0.991	0.923	0.956	0.986	0.977	0.951165	0.975423	0.958613	0.978352	0.968965	0.993126	0.802175	0.970061	0.996479	0.833377	0.674252	0.994174	0.9854	0.951803	0.973701	0.973572	0.994571	0.980291	0.992104	0.997079	0.973259	0.972512
0.971	0.906	0.976	0.849	1	0.997134	0.835	0.975	0.948	0.931	0.931	0.852	0.841	0.978	0.962	0.765315	0.950389	0.973	0.963	0.976	0.951	0.982	0.971	0.994	0.905	0.942	0.976	0.974	0.938229	0.971922	0.968132	0.950672	0.954732	0.817627	0.796229	0.90746	0.82693	0.830232	0.681615	0.991264	0.9854	0.944955	0.967879	0.986768	0.991859	0.9831	0.989476	0.988327	0.969926	0.987762
0.953	0.918	0.97	0.819	0.997	0.997134	0.796	0.992	0.928	0.915	0.937	0.833	0.833	0.963	0.959	0.748978	0.909965	0.944	0.954	0.952	0.942	0.976	0.979	0.985	0.923	0.933	0.972	0.977	0.935	0.978927	0.942791	0.956808	0.954732	0.817627	0.796229	0.878089	0.816736	0.839673	0.684073	0.988357	0.979575	0.9347	0.959162	0.973572	0.991859	0.980291	0.986849	0.994159	0.969926	0.963387
0.956	0.915	0.973	0.796	0.991	0.979975	0.779	0.97	0.926	0.897	0.925	0.811	0.797	0.945	0.941	0.697068	0.898486	0.947	0.951	0.962	0.931	0.882	0.95	0.982	0.947	0.936	0.969	0.961	0.928549	0.961432	0.936477	0.953739	0.942915	0.797767	0.793259	0.874837	0.796412	0.805153	0.676705	0.982547	0.976665	0.92106	0.956261	0.966989	0.991859	0.971875	0.981602	0.982503	0.969926	0.969468
0.926	0.918	0.973	0.783	0.991	0.994269	0.749	0.975	0.94	0.897	0.874	0.8	0.786	0.975	0.933	0.655301	0.850045	0.931	0.945	0.955	0.928	0.89	0.936	0.985	0.947	0.933	0.996	0.935	0.91889	0.961432	0.936477	0.956808	0.950001	0.794464	0.784362	0.874837	0.799793	0.811409	0.674252	0.988357	0.976665	0.917656	0.950463	0.9637	0.986441	0.971875	0.978981	0.991242	0.959942	0.969468
0.923	0.95	0.982	0.767	0.994	0.979975	0.724	0.967	0.892	0.884	0.874	0.791	0.771	0.972	0.936	0.613896	0.858553	0.917	0.948	0.949	0.916	0.882	0.933	0.979	0.944	0.919	0.979	0.948	0.925328	0.94748	0.923874	0.978352	0.95947	0.791164	0.787325	0.861849	0.786281	0.80828	0.669351	0.979646	0.976665	0.907456	0.941783	0.960414	0.986441	0.974678	0.952871	0.979594	0.956618	0.969468
0.926	0.941	0.961	0.754	0.997	0.977122	0.703	0.959	0.894	0.886	0.871	0.794	0.774	0.975	0.93	0.563424	0.821809	0.908	0.954	0.945	0.896	0.879	0.927	0.985	0.937	0.916	0.976	0.951	0.902837	0.943998	0.930172	0.972186	0.961841	0.781277	0.784362	0.855369	0.786281	0.792666	0.652253	0.976746	0.965046	0.900668	0.936006	0.9637	0.986441	0.974678	0.947671	0.973783	0.959942	0.960349
0.914	0.929	0.97	0.741	0.994	0.965729	0.686	0.956	0.886	0.892	0.863	0.78	0.771	0.975	0.933	0.538388	0.782596	0.891	0.948	0.942	0.891	0.871	0.936	0.965	0.93	0.913	0.979	0.932	0.909252	0.937041	0.923874	0.962953	0.95947	0.777986	0.769573	0.855369	0.759367	0.795784	0.666904	0.976746	0.962146	0.89389	0.927356	0.960414	0.981031	0.971875	0.945073	0.979594	0.953296	0.963387
0.917	0.929	0.97	0.728	0.985	0.968575	0.668	0.954	0.872	0.884	0.839	0.775	0.757	0.951	0.927	0.501079	0.760352	0.882	0.948	0.945	0.899	0.856	0.924	0.974	0.937	0.916	0.966	0.919	0.909252	0.937041	0.923874	0.938425	0.935844	0.768125	0.760724	0.842434	0.769442	0.792666	0.662013	0.973849	0.970851	0.897278	0.930237	0.95713	0.986441	0.907947	0.939884	0.979594	0.946659	0.951249
0.932	0.892	0.976	0.716	0.997	0.971422	0.649	0.954	0.878	0.884	0.833	0.767	0.751	0.951	0.88	0.479452	0.72996	0.885	0.945	0.945	0.893	0.854	0.922	0.977	0.937	0.898	0.966	0.938	0.893231	0.919691	0.911305	0.938425	0.926438	0.758283	0.763672	0.839205	0.742621	0.770897	0.666904	0.970953	0.967948	0.876982	0.930237	0.953848	0.983735	0.9831	0.942478	0.979594	0.946659	0.963387
0.923	0.909	0.961	0.7	0.985	0.960044	0.625	0.948	0.875	0.868	0.83	0.769	0.83	0.948	0.875	0.439547	0.699789	0.869	0.936	0.945	0.882	0.842	0.907	0.965	0.947	0.895	0.966	0.909	0.890033	0.933566	0.908168	0.941483	0.926438	0.758283	0.754835	0.839205	0.735938	0.774001	0.669351	0.96806	0.962146	0.866865	0.921599	0.944017	0.975628	0.977484	0.934702	0.973783	0.93672	0.951249
0.941	0.97	0.97	0.688	0.994	0.954367	0.622	0.951	0.883	0.866	0.819	0.764	0.83	0.933	0.869	0.421243	0.67255	0.862	0.936	0.935	0.868	0.953	0.977	0.974	0.926	0.895	0.959	0.912	0.877265	0.916228	0.88939	0.953739	0.9382	0.745191	0.766622	0.835979	0.729265	0.770897	0.669351	0.965169	0.959248	0.866865	0.91011	0.947292	0.975628	0.980291	0.932113	0.965082	0.940031	0.957314
0.95	0.886	0.97	0.675	0.985	0.951531	0.612	0.932	0.872	0.863	0.827	0.747	0.792	0.915	0.901	0.39392	0.653589	0.843	0.93	0.925	0.859	0.962	0.979	0.977	0.916	0.887	0.952	0.906	0.883645	0.912767	0.88939	0.953739	0.945276	0.741924	0.751894	0.826314	0.7226	0.774001	0.698856	0.962279	0.953459	0.860132	0.904378	0.944017	0.970232	0.977484	0.934702	0.962186	0.930105	0.951249
0.956	0.874	0.964	0.652	0.985	0.943034	0.593	0.918	0.875	0.84	0.81	0.75	0.783	0.909	0.863	0.381828	0.623968	0.834	0.908	0.938	0.845	0.868	0.945	0.953	0.916	0.884	0.952	0.893	0.877265	0.912767	0.89877	0.959879	0.950001	0.738658	0.746017	0.832755	0.745965	0.780214	0.691457	0.962279	0.956353	0.846692	0.901514	0.940745	0.975628	0.977484	0.924359	0.96798	0.933411	0.942167
0.947	0.869	0.95	0.667	0.976	0.943034	0.583	0.921	0.872	0.835	0.801	0.742	0.783	0.906	0.854	0.354733	0.602559	0.834	0.905	0.928	0.845	0.871	0.93	0.982	0.923	0.887	0.929	0.893	0.870895	0.871425	0.88939	0.947607	0.93349	0.732134	0.751894	0.823097	0.709299	0.764697	0.686532	0.959392	0.953459	0.843338	0.890081	0.940745	1	0.977484	0.919198	0.973783	0.926801	0.945192
0.953	0.874	0.938	0.66	0.973	0.931732	0.575	0.918	0.861	0.837	0.784	0.739	0.777	0.9	0.852	0.342741	0.583917	0.821	0.887	0.925	0.831	0.854	0.924	0.962	0.912	0.875	0.952	0.89	0.845499	0.916228	0.880029	0.956808	0.931138	0.722363	0.751894	0.819882	0.719272	0.749234	0.684073	0.956507	0.950567	0.839986	0.91011	0.940745	0.994571	0.980291	0.924359	0.96798	0.923499	0.939144
0.956	0.86	0.947	0.644	0.955	0.928911	0.562	0.91	0.861	0.829	0.798	0.737	0.774	0.912	0.837	0.327795	0.568005	0.811	0.89	0.905	0.814	0.851	0.916	0.947	0.899	0.872	0.929	0.884	0.864533	0.905853	0.873798	0.944544	0.926438	0.706122	0.73136	0.807042	0.692723	0.758505	0.691457	0.947864	0.950567	0.829943	0.907243	0.930941	0.997284	0.971875	0.914044	0.962186	0.916901	0.939144
0.997	0.866	0.938	0.632	0.973	0.93738	0.548	0.905	0.858	0.817	0.784	0.756	0.708	0.915	0.84	0.32183	0.541623	0.789	0.887	0.922	0.806	0.778	0.913	0.968	0.895	0.867	0.939	0.893	0.867712	0.881729	0.883147	0.947607	0.928787	0.69964	0.743082	0.807042	0.686109	0.743064	0.674252	0.947864	0.94479	0.823259	0.901514	0.934207	0.994571	0.969073	0.924359	0.9564	0.916901	0.933103
0.968	0.874	0.953	0.617	0.964	0.917647	0.53	0.908	0.852	0.819	0.781	0.753	0.7	0.912	0.834	0.292118	0.518024	0.795	0.881	0.918	0.795	0.778	0.882	0.956	0.899	0.867	0.925	0.874	0.864533	0.885168	0.883147	0.935369	0.926438	0.693167	0.760724	0.791042	0.686109	0.739982	0.654691	0.950743	0.950567	0.816584	0.901514	0.934207	0.986441	0.960681	0.906327	0.95351	0.910312	0.939144
0.95	0.863	0.944	0.612	0.961	0.906412	0.528	0.9	0.85	0.817	0.781	0.756	0.697	0.906	0.826	0.283241	0.507579	0.767	0.878	0.898	0.784	0.781	0.89	0.959	0.888	0.864	0.922	0.88	0.858179	0.881729	0.873798	0.941483	0.921744	0.689934	0.748954	0.781467	0.679503	0.752322	0.64252	0.947864	0.950567	0.809918	0.887228	0.917901	0.986441	0.960681	0.91147	0.950622	0.903731	0.930086
0.968	0.831	0.935	0.597	0.947	0.895207	0.533	0.87	0.83	0.801	0.772	0.75	0.668	0.903	0.823	0.274382	0.489364	0.767	0.872	0.905	0.778	0.778	0.879	0.956	0.888	0.858	0.909	0.868	0.851835	0.864567	0.873798	0.947607	0.921744	0.693167	0.743082	0.803838	0.686109	0.746148	0.649817	0.939239	0.947678	0.796612	0.875834	0.914647	0.983735	0.969073	0.908898	0.950622	0.910312	0.927071
0.965	0.831	0.944	0.597	0.947	0.898006	0.517	0.87	0.847	0.799	0.816	0.75	0.677	0.882	0.817	0.256713	0.481583	0.764	0.869	0.868	0.759	0.854	0.93	0.959	0.895	0.855	0.912	0.868	0.836011	0.857719	0.855156	0.938425	0.924091	0.677021	0.743082	0.787848	0.679503	0.739982	0.652253	0.936368	0.939021	0.796612	0.881527	0.924417	0.983735	0.957888	0.91147	0.95351	0.893876	0.933103
0.947	0.82	0.938	0.585	0.944	0.914835	0.515	0.875	0.844	0.791	0.801	0.747	0.666	0.873	0.812	0.256713	0.458329	0.757	0.875	0.912	0.742	0.823	0.919	0.956	0.892	0.847	0.912	0.864	0.832853	0.854299	0.855156	0.938425	0.9194	0.680246	0.734287	0.781467	0.666319	0.727676	0.649817	0.927767	0.939021	0.78003	0.875834	0.911395	0.986441	0.952307	0.903758	0.941971	0.897159	0.927071
0.959	0.814	0.994	0.617	0.935	0.914835	0.504	0.859	0.85	0.786	0.798	0.756	0.668	0.873	0.803	0.247904	0.445467	0.745	0.861	0.918	0.737	0.82	0.927	0.944	0.878	0.847	0.892	0.861	0.839171	0.847465	0.855156	0.938425	0.914716	0.657716	0.72259	0.771912	0.653171	0.792666	0.64252	0.933499	0.939021	0.786656	0.861637	0.914647	0.983735	0.960681	0.896062	0.933339	0.890596	0.921047
0.962	0.809	0.979	0.602	0.929	0.906412	0.502	0.862	0.855	0.781	0.795	0.739	0.666	0.888	0.8	0.250838	0.43777	0.739	0.855	0.915	0.726	0.823	0.919	0.95	0.895	0.835	0.895	0.839	0.832853	0.844051	0.848959	0.935369	0.912376	0.660928	0.716753	0.775095	0.659741	0.786435	0.649817	0.936368	0.936139	0.766803	0.864472	0.917901	0.978328	0.94952	0.893501	0.930466	0.890596	0.915032
0.959	0.806	0.973	0.589	0.923	0.898006	0.497	0.854	0.858	0.786	0.781	0.745	0.66	0.879	0.795	0.256713	0.414765	0.751	0.858	0.905	0.718	0.778	0.867	0.956	0.878	0.841	0.885	0.839	0.826543	0.837231	0.839678	0.907955	0.89837	0.644887	0.71967	0.765552	0.649889	0.780214	0.649817	0.936368	0.936139	0.763502	0.850314	0.901652	0.975628	0.946734	0.908898	0.927594	0.890596	0.918038
0.959	0.806	0.973	0.577	0.908	0.878456	0.468	0.9	0.85	0.778	0.772	0.747	0.649	0.876	0.798	0.265539	0.409671	0.751	0.866	0.908	0.704	0.773	0.87	0.944	0.874	0.833	0.889	0.823	0.820241	0.823618	0.839678	0.898855	0.891388	0.641685	0.71967	0.756029	0.653171	0.777106	0.640091	0.933499	0.930382	0.756907	0.855972	0.908145	0.981031	0.941169	0.901191	0.933339	0.884041	0.912027
0.965	0.778	0.956	0.567	0.906	0.872886	0.461	0.905	0.844	0.773	0.77	0.747	0.652	0.87	0.786	0.250838	0.409671	0.732	0.869	0.905	0.699	0.767	0.879	0.941	0.881	0.83	0.885	0.826	0.810806	0.833824	0.833501	0.910993	0.896041	0.628898	0.710924	0.762376	0.640058	0.770897	0.64252	0.924904	0.921761	0.740456	0.847488	0.901652	0.975628	0.941169	0.893501	0.944853	0.880767	0.912027
0.953	0.786	0.95	0.562	0.903	0.858996	0.456	0.883	0.802	0.776	0.764	0.745	0.663	0.888	0.815	0.233259	0.391891	0.729	0.858	0.848	0.666	0.713	0.842	0.971	0.885	0.824	0.875	0.82	0.801389	0.823618	0.833501	0.929262	0.89837	0.628898	0.716753	0.759201	0.630246	0.777106	0.64252	0.922043	0.930382	0.75032	0.844665	0.901652	0.970232	0.927292	0.901191	0.944853	0.874225	0.909024
0.95	0.769	0.961	0.555	0.9	0.842387	0.448	0.881	0.808	0.758	0.724	0.753	0.629	0.861	0.82	0.247904	0.389357	0.723	0.861	0.835	0.661	0.71	0.845	0.959	0.888	0.818	0.882	0.817	0.795122	0.820221	0.827332	0.90492	0.8821	0.616145	0.710924	0.746525	0.62698	0.780214	0.644951	0.916327	0.918891	0.743742	0.841843	0.895168	0.975628	0.930064	0.893501	0.939092	0.838396	0.906023
0.947	0.761	0.967	0.548	0.859	0.836865	0.44	0.878	0.802	0.761	0.721	0.758	0.629	0.936	0.832	0.230336	0.384295	0.701	0.858	0.848	0.631	0.702	0.839	0.953	0.881	0.824	0.869	0.801	0.801389	0.810043	0.824251	0.901886	0.8821	0.600249	0.705103	0.737039	0.610683	0.767796	0.644951	0.922043	0.924632	0.733891	0.830575	0.898409	0.972929	0.943951	0.830024	0.898996	0.825431	0.906023
0.941	0.755	0.953	0.538	0.842	0.86177	0.443	0.875	0.789	0.751	0.718	0.761	0.621	0.924	0.843	0.274382	0.364109	0.695	0.846	0.845	0.65	0.683	0.833	0.947	0.881	0.824	0.862	0.811	0.785737	0.810043	0.815018	0.907955	0.884419	0.603424	0.696386	0.733882	0.600931	0.767796	0.635237	0.916327	0.916023	0.720787	0.824952	0.882227	0.972929	0.946734	0.827508	0.890456	0.831909	0.897033
0.95	0.764	0.958	0.54	0.9	0.847916	0.448	0.878	0.789	0.748	0.701	0.756	0.612	0.921	0.82	0.268485	0.356565	0.692	0.849	0.881	0.637	0.686	0.828	0.959	0.874	0.813	0.855	0.808	0.782613	0.783001	0.824251	0.914032	0.884419	0.58757	0.716753	0.737039	0.584721	0.758505	0.620717	0.930632	0.918891	0.717516	0.819338	0.888693	0.972929	0.94952	0.812444	0.887614	0.825431	0.897033
0.947	0.755	0.956	0.535	0.9	0.842387	0.428	0.873	0.778	0.74	0.707	0.756	0.612	0.933	0.82	0.256713	0.369146	0.652	0.84	0.878	0.628	0.691	0.833	0.959	0.878	0.813	0.855	0.804	0.773254	0.776264	0.818094	0.910993	0.884419	0.581242	0.71967	0.71498	0.581485	0.792666	0.620717	0.91062	0.921761	0.707717	0.822144	0.878997	0.962153	0.907947	0.81495	0.881935	0.815729	0.891049
0.947	0.783	0.935	0.528	0.868	0.825844	0.425	0.873	0.78	0.738	0.695	0.747	0.607	0.915	0.8	0.253775	0.386825	0.642	0.79	0.891	0.631	0.683	0.825	0.956	0.874	0.804	0.895	0.808	0.770139	0.813433	0.811945	0.892799	0.868214	0.578081	0.710924	0.727573	0.571792	0.770897	0.62797	0.90492	0.918891	0.704455	0.813731	0.888693	0.959464	0.907947	0.81495	0.879098	0.822195	0.891049
0.95	0.783	0.929	0.535	0.882	0.831351	0.43	0.867	0.77	0.73	0.664	0.75	0.601	0.912	0.803	0.262595	0.374189	0.633	0.784	0.878	0.615	0.661	0.819	0.95	0.871	0.807	0.849	0.804	0.767025	0.803268	0.802737	0.889774	0.87515	0.565459	0.702195	0.724422	0.56534	0.774001	0.644951	0.916327	0.916023	0.694682	0.80254	0.87577	0.991859	0.899686	0.81495	0.879098	0.809271	0.891049
0.929	0.778	0.947	0.533	0.874	0.823093	0.425	0.867	0.767	0.718	0.661	0.756	0.601	0.912	0.806	0.256713	0.361593	0.645	0.784	0.828	0.599	0.669	0.817	0.944	0.857	0.799	0.842	0.795	0.770139	0.789748	0.802737	0.892799	0.872836	0.568612	0.693485	0.71498	0.56534	0.798905	0.635237	0.913472	0.918891	0.694682	0.799748	0.878997	0.989149	0.905192	0.807436	0.876264	0.802822	0.882089
0.938	0.778	0.906	0.552	0.871	0.817596	0.423	0.859	0.759	0.723	0.65	0.75	0.59	0.912	0.795	0.286198	0.354054	0.591	0.796	0.825	0.591	0.661	0.822	0.944	0.85	0.799	0.832	0.801	0.75149	0.762816	0.781323	0.889774	0.877465	0.537177	0.693485	0.718125	0.523615	0.795784	0.644951	0.91062	0.907432	0.704455	0.80254	0.869322	0.978328	0.902438	0.809939	0.876264	0.812499	0.885074
0.941	0.789	0.906	0.552	0.868	0.814851	0.418	0.854	0.756	0.713	0.647	0.75	0.59	0.835	0.714	0.271432	0.374189	0.584	0.769	0.809	0.578	0.653	0.814	0.939	0.857	0.793	0.836	0.786	0.754593	0.762816	0.796609	0.880711	0.87515	0.52466	0.690585	0.718125	0.507663	0.795784	0.637663	0.907769	0.907432	0.681681	0.794168	0.872545	0.983735	0.902438	0.807436	0.879098	0.809271	0.882089
0.941	0.78	0.911	0.548	0.868	0.80115	0.425	0.852	0.78	0.713	0.631	0.747	0.582	0.84	0.719	0.271432	0.379239	0.581	0.769	0.805	0.559	0.691	0.853	0.93	0.86	0.787	0.836	0.792	0.754593	0.766174	0.787431	0.877694	0.877465	0.521536	0.693485	0.708697	0.507663	0.792666	0.64252	0.902073	0.904572	0.678436	0.79138	0.859666	0.983735	0.894189	0.794947	0.876264	0.796381	0.882089
0.95	0.778	0.906	0.545	0.836	0.80115	0.42	0.844	0.783	0.713	0.62	0.756	0.579	0.835	0.719	0.354733	0.369146	0.572	0.766	0.799	0.549	0.629	0.797	0.927	0.836	0.787	0.826	0.783	0.745291	0.75946	0.790489	0.856635	0.852083	0.518413	0.684792	0.71498	0.507663	0.798905	0.647383	0.916327	0.901714	0.678436	0.785812	0.862882	0.981031	0.894189	0.794947	0.873432	0.799601	0.882089
0.938	0.775	0.903	0.538	0.859	0.80115	0.415	0.846	0.78	0.713	0.645	0.753	0.571	0.826	0.711	0.399978	0.354054	0.56	0.752	0.789	0.541	0.624	0.8	0.915	0.84	0.776	0.826	0.779	0.75149	0.749404	0.793548	0.892799	0.858987	0.512175	0.667459	0.702421	0.491763	0.780214	0.618303	0.890705	0.896004	0.678436	0.783031	0.862882	0.981031	0.899686	0.794947	0.870601	0.802822	0.870171
0.929	0.775	0.894	0.538	0.842	0.782044	0.41	0.833	0.772	0.705	0.645	0.75	0.571	0.823	0.705	0.372779	0.344024	0.548	0.758	0.779	0.525	0.619	0.789	0.918	0.83	0.782	0.816	0.77	0.736007	0.746057	0.775223	0.886751	0.856684	0.496613	0.664577	0.693024	0.510849	0.755413	0.632813	0.902073	0.896004	0.665477	0.777474	0.859666	0.972929	0.894189	0.792454	0.867773	0.793164	0.873148
0.92	0.758	0.9	0.528	0.853	0.806625	0.41	0.83	0.778	0.698	0.633	0.756	0.568	0.823	0.705	0.336757	0.34152	0.536	0.755	0.782	0.523	0.611	0.794	0.927	0.83	0.773	0.855	0.783	0.732917	0.736029	0.784376	0.880711	0.852083	0.499722	0.664577	0.699287	0.498117	0.752322	0.625551	0.893544	0.904572	0.659011	0.777474	0.856452	0.983735	0.888699	0.792454	0.867773	0.796381	0.864224
0.923	0.722	0.894	0.521	0.853	0.787494	0.405	0.822	0.78	0.696	0.586	0.75	0.56	0.858	0.714	0.32183	0.346529	0.536	0.737	0.799	0.515	0.595	0.786	0.904	0.809	0.771	0.79	0.764	0.729829	0.729354	0.787431	0.871667	0.847488	0.4873	0.653069	0.674285	0.491763	0.758505	0.620717	0.887868	0.890302	0.649327	0.758084	0.85324	0.930004	0.888699	0.792454	0.85648	0.777109	0.858284
0.941	0.738	0.926	0.518	NaN	0.782044	0.413	0.812	0.767	0.7	0.6	0.747	0.557	0.858	0.714	0.292118	0.366627	0.539	0.752	0.792	0.512	0.621	0.797	0.895	0.812	0.768	NaN	0.761	0.714419	0.729354	0.781323	0.850636	0.836026	0.4842	0.658819	0.671169	0.48859	0.752322	0.618303	0.893544	0.881764	0.639662	0.686867	0.872545	0.919346	0.885957	0.7825	0.862122	0.780316	0.864224
0.926	0.744	0.894	0.506	NaN	0.779322	0.415	0.809	0.764	0.693	0.595	0.75	0.551	0.852	0.702	0.271432	0.344024	0.518	0.746	0.795	0.507	0.616	0.791	0.904	0.809	0.768	NaN	0.758	0.714419	0.73269	0.763046	0.853634	0.836026	0.478005	0.661697	0.671169	0.479082	0.749234	0.611071	0.87654	0.890302	0.617184	0.676022	0.85324	0.916687	0.885957	0.784986	0.853662	0.783525	0.858284
0.917	0.738	0.894	0.506	NaN	NaN	0.408	0.812	0.756	0.691	0.586	0.75	0.549	0.852	0.705	0.292118	0.339018	0.521	0.737	0.795	0.499	0.603	0.794	0.924	0.812	0.762	NaN	0.751	0.720577	0.722689	0.76913	0.850636	0.831452	0.481101	0.653069	0.65562	0.485418	0.746148	0.608663	0.868065	0.861909	0.617184	0.67873	0.834015	0.903415	0.888699	0.7825	0.867773	0.7675	0.855318
0.926	0.716	0.885	0.504	NaN	NaN	0.398	0.796	0.753	0.691	0.578	0.747	0.546	0.846	0.689	0.298045	0.331522	0.512	0.737	0.792	0.507	0.603	0.786	0.912	0.799	0.759	NaN	0.745	0.717497	0.716033	0.766087	0.835675	0.829167	0.468727	0.644458	0.664943	0.482249	0.743064	0.61348	0.865244	0.856253	0.594808	0.676022	0.834015	0.900766	0.877742	0.780016	0.848031	0.7675	0.84939
0.903	0.724	0.859	0.511	NaN	NaN	0.395	0.812	0.761	0.686	0.578	0.747	0.54	0.84	0.686	0.280286	0.31657	0.503	0.731	0.789	0.505	0.595	0.775	0.91	0.806	0.754	NaN	0.739	0.723659	0.712708	0.766087	0.84764	0.826884	0.456384	0.647326	0.664943	0.472754	0.743064	0.608663	0.868065	0.856253	0.588434	0.667907	0.830818	0.919346	0.872276	0.7825	0.85648	0.770701	0.855318
0.9	0.724	0.865	0.506	NaN	NaN	0.393	0.804	0.721	0.678	0.559	0.745	0.524	0.835	0.689	NaN	0.311599	0.497	0.737	0.782	0.499	0.592	0.78	0.912	0.806	0.757	NaN	0.736	0.702128	0.709385	0.750901	0.829705	0.826884	0.441	0.641591	0.643218	0.450671	0.727676	0.606257	NaN	0.850606	0.582068	0.667907	0.824432	0.916687	0.872276	0.780016	0.8593	0.75791	0.843471
0.891	0.716	0.865	0.496	NaN	NaN	0.393	0.804	0.721	0.676	0.559	0.742	0.532	0.802	0.672	NaN	0.321548	0.489	0.743	0.776	0.481	0.577	0.772	0.907	0.806	NaN	NaN	0.73	0.705198	0.709385	0.753934	0.826723	0.826884	0.444073	0.630145	0.649415	0.45697	0.727676	0.60145	NaN	0.861909	0.563019	0.700465	0.811685	0.892831	0.872276	0.775052	0.853662	0.764302	0.84643
0.879	0.702	0.859	0.494	NaN	NaN	0.395	0.775	0.704	0.671	0.548	0.745	0.516	0.829	0.744	NaN	0.309116	0.48	0.737	0.773	0.484	0.629	0.775	0.91	0.795	NaN	NaN	0.736	0.702128	0.689496	0.756969	0.841653	0.820043	0.441	0.635864	0.637029	0.438098	0.730749	0.608663	NaN	0.850606	0.553522	0.689583	0.79263	0.884912	0.872276	NaN	NaN	0.761105	0.843471
0.885	0.794	0.859	0.487	NaN	NaN	0.393	0.768	NaN	0.671	0.542	0.739	0.519	0.785	0.7	NaN	0.27451	0.483	0.729	0.779	0.456	0.577	0.783	0.887	0.775	NaN	NaN	0.736	0.695996	0.682884	0.750901	NaN	NaN	0.425665	NaN	0.646315	0.438098	0.727676	NaN	NaN	0.856253	0.534583	0.684153	0.789462	NaN	0.877742	NaN	NaN	0.754718	0.840514
0.874	0.786	0.848	0.482	NaN	NaN	0.387516	0.772797	NaN	0.663	0.542	0.745	0.51	NaN	NaN	NaN	NaN	NaN	0.734	NaN	0.45	NaN	NaN	0.898	0.785	NaN	NaN	0.714	0.692932	0.682884	0.750901	NaN	NaN	0.425665	NaN	0.640122	0.44438	NaN	NaN	NaN	0.853429	0.537735	0.686867	0.79263	NaN	0.877742	NaN	NaN	NaN	NaN
[truncated: 9 more columns]

## Sheet: Fig 3a_tox3_x
0	0	0	0	0	0	0	0	0	0	0	0	0	0	0	0	0	0	0	0	0	0	0	0	0	0	0	0	0	0
15	15	15	15	15	15	15	15	15	15	15	15	15	15	15	15	30	15	15	15	15	15	15	15	15	15	15	15	15	15
30	30	30	30	30	30	30	30	30	30	30	30	30	30	30	30	45	45	30	30	45	30	30	30	30	30	30	30	30	30
45	45	45	45	45	45	45	45	45	45	45	45	45	45	45	45	60	60	45	45	60	45	45	45	45	45	45	45	45	45
60	60	60	60	60	60	60	60	60	60	210	75	60	60	60	60	75	75	60	60	165	60	60	60	60	60	60	60	60	60
75	75	75	105	75	75	75	75	75	75	225	90	75	75	75	75	90	90	75	75	180	75	75	75	75	75	75	75	75	75
90	90	90	120	90	90	90	90	90	90	240	105	90	90	90	90	105	105	90	105	195	90	90	90	90	90	90	90	90	90
105	105	105	135	105	105	105	105	105	105	255	120	105	105	105	105	120	120	105	120	210	105	105	105	105	105	105	105	105	105
120	120	120	150	120	120	120	120	120	120	270	135	120	120	120	120	135	135	120	135	225	120	120	120	120	120	120	120	120	120
135	135	135	180	135	135	135	135	135	135	285	150	135	135	135	135	150	150	135	150	240	135	135	135	135	135	135	135	135	135
150	150	150	195	150	150	150	150	150	150	300	165	150	150	150	150	165	165	150	165	255	150	150	150	150	150	150	150	150	150
165	165	165	210	165	165	165	165	165	165	315	180	165	165	165	165	180	180	165	180	270	165	165	165	165	165	165	165	165	165
180	180	180	225	180	180	180	180	180	180	330	195	180	180	180	180	195	195	180	195	285	180	180	180	180	180	180	180	180	180
195	195	195	240	195	195	195	195	195	195	345	210	195	195	195	195	210	210	195	210	300	195	195	195	195	195	195	195	195	195
210	210	210	255	210	210	210	210	210	210	360	225	210	210	210	210	225	225	210	225	315	210	210	210	210	210	210	240	210	210
225	225	225	270	225	225	225	225	225	225	375	240	225	225	225	225	240	240	225	240	330	225	225	225	225	225	225	255	225	225
240	240	240	285	240	240	240	240	240	240	390	255	240	240	240	240	255	255	240	255	345	240	240	240	240	240	240	270	240	240
255	255	255	300	255	255	255	255	255	255	405	270	255	255	255	255	270	270	255	270	360	255	255	255	255	255	255	300	255	255
270	270	270	315	270	270	270	270	270	270	420	285	270	270	270	270	285	285	270	285	375	270	270	270	270	270	270	315	270	270
285	285	285	330	285	285	285	285	285	285	435	300	285	285	285	285	300	300	285	300	390	285	285	285	285	285	285	330	285	285
300	300	300	345	300	300	300	300	300	300	450	315	300	300	300	300	315	315	300	315	405	300	300	300	300	300	300	345	300	300
315	315	315	360	315	315	315	315	315	315	465	330	315	315	315	315	330	330	315	330	420	315	315	315	315	315	315	360	315	315
330	330	330	375	330	330	330	330	330	330	480	345	330	330	330	330	345	345	330	345	435	330	330	330	330	330	330	375	330	330
345	345	345	390	345	345	345	345	345	345	495	360	345	345	345	345	360	360	345	360	450	345	345	345	345	345	345	390	345	345
360	360	360	405	360	360	360	360	360	360	510	375	360	360	360	360	375	375	360	375	465	360	360	360	360	360	360	405	360	360
375	375	375	420	375	375	375	375	375	375	525	390	375	375	375	375	390	390	375	390	480	375	375	375	375	375	375	420	375	375
390	390	390	435	390	390	390	390	390	390	540	405	390	390	390	390	405	405	390	405	495	390	390	390	390	390	390	435	390	390
405	405	405	450	405	405	405	405	405	405	555	420	405	405	405	405	420	420	405	420	510	405	405	405	405	405	405	450	405	405
420	420	420	465	420	420	420	420	420	420	570	435	420	420	420	420	435	435	420	435	525	420	420	420	420	420	420	465	420	420
435	435	435	480	435	435	435	435	435	435	585	450	435	435	435	435	450	450	435	450	540	435	435	435	435	435	435	480	435	435
450	450	450	495	450	450	450	450	450	450	600	465	450	450	450	450	465	465	450	465	555	450	450	450	450	450	450	495	450	450
465	465	465	510	465	465	465	465	465	465	615	480	465	465	465	465	480	480	465	480	570	465	465	465	465	465	465	510	465	465
480	480	480	525	480	480	480	480	480	480	630	495	480	480	480	480	495	495	480	495	585	480	480	480	480	480	480	525	480	480
495	495	495	540	495	495	495	495	495	495	645	510	495	495	495	495	510	510	495	510	600	495	495	495	495	495	495	540	495	495
510	510	510	555	510	510	510	510	510	510	660	525	510	510	510	510	525	525	510	525	615	510	510	510	510	510	510	555	510	510
525	525	525	570	525	525	525	525	525	525	675	540	525	525	525	525	540	540	525	540	630	525	525	525	525	525	525	570	525	525
540	540	540	585	540	540	540	540	540	540	690	555	540	540	540	540	555	555	540	555	645	540	540	540	540	540	540	585	540	540
555	555	555	600	555	555	555	555	555	555	705	570	555	555	555	555	570	570	555	570	660	555	555	555	555	555	555	600	555	555
570	570	570	615	570	570	570	570	570	570	720	585	570	570	570	570	585	585	570	585	675	570	570	570	570	570	570	615	570	570
585	585	585	630	585	585	585	585	585	585	735	600	585	585	585	585	600	600	585	600	690	585	585	585	585	585	585	630	585	585
600	600	600	645	600	600	600	600	600	600	750	615	600	600	600	600	615	615	600	615	705	600	600	600	600	600	600	645	600	600
615	615	615	660	615	615	615	615	615	615	765	630	615	615	615	615	630	630	615	630	720	615	615	615	615	615	615	660	615	615
630	630	630	675	630	630	630	630	630	630	780	645	630	630	630	630	645	645	630	645	735	630	630	630	630	630	630	675	630	630
645	645	645	690	645	645	645	645	645	645	795	660	645	645	645	645	660	660	645	660	750	645	645	645	645	645	645	690	645	645
660	660	660	705	660	660	660	660	660	660	810	675	660	660	660	660	675	675	660	675	765	660	660	660	660	660	660	705	660	660
675	675	675	720	675	675	675	675	675	675	825	690	675	675	675	675	690	690	675	690	780	675	675	675	675	675	675	720	675	675
690	690	690	735	690	690	690	690	690	690	840	705	690	690	690	690	705	705	690	705	795	690	690	690	690	690	690	735	690	690
705	705	705	750	705	705	705	705	705	705	855	720	705	705	705	705	720	720	705	720	810	705	705	705	705	705	705	750	705	705
720	720	720	765	720	720	720	720	720	720	870	735	720	720	720	720	735	735	720	735	825	720	720	720	720	720	720	765	720	720
735	735	735	780	735	735	735	735	735	735	885	750	735	735	735	735	750	750	735	750	840	735	735	735	735	735	735	780	735	735
750	750	750	795	750	750	750	750	750	750	NaN	765	750	750	750	750	765	765	750	765	855	750	750	750	750	750	750	795	750	750
765	765	765	810	765	765	765	765	765	765	NaN	780	765	765	765	765	780	780	765	780	870	765	765	765	765	765	765	810	765	765
780	780	780	825	780	780	780	780	780	780	NaN	795	780	780	780	780	795	795	780	795	885	780	780	780	780	780	780	825	780	780
795	795	795	840	795	795	795	795	795	795	NaN	810	795	795	795	795	810	810	795	810	NaN	795	795	795	795	795	795	840	795	795
810	810	810	855	810	810	810	810	810	810	NaN	825	810	810	810	810	825	825	810	825	NaN	810	810	810	810	810	810	855	810	810
825	825	825	870	825	825	825	825	825	825	NaN	840	825	825	825	825	840	840	825	840	NaN	825	825	825	825	825	825	870	825	825
840	840	840	885	840	840	840	840	840	840	NaN	855	840	840	840	840	855	855	840	855	NaN	840	840	840	840	840	840	885	840	840
855	855	855	NaN	855	855	855	855	855	855	NaN	870	855	855	855	855	870	870	855	870	NaN	855	855	855	855	855	855	NaN	855	855
870	870	870	NaN	870	870	870	870	870	870	NaN	885	870	870	870	870	885	885	870	885	NaN	870	870	870	870	870	870	NaN	870	870
885	885	885	NaN	885	885	885	885	885	885	NaN	NaN	885	885	885	885	NaN	NaN	885	NaN	NaN	885	885	885	885	885	885	NaN	885	885

## Sheet: Fig 3a_tox3_y
1	1	1	1	1	1	1	1	1	1	1	1	1	1	1	1	1	1	1	1	1	1	1	1	1	1	1	1	1	1
0.992	0.985	0.979	0.981	0.99	0.984	0.978	0.975	0.99	0.987	0.996888	1	0.971	0.981	0.979	0.974	0.997	0.997	0.99	0.99	0.942	0.979	0.989	0.993	0.976047	0.984111	0.962998	0.977396	0.982476	0.988879
0.975	0.968	0.979	0.956	0.981	0.984	0.962	0.953	0.981	0.967	0.972075	0.996748	0.977	0.968	0.928	0.962	0.976	0.965	0.987	0.987	0.973	0.979	0.975	0.977	0.965817	0.977771	0.969704	0.980619	0.95456	0.981478
0.936	0.973	0.979	0.981	0.966	0.952	0.934	0.95	0.972	0.971	0.962805	0.983764	0.955	0.987	0.878	0.933	0.976	0.952	0.973	0.984	0.973	0.946	0.975	1	0.979461	0.984111	0.97642	0.977396	0.93372	0.977781
0.897	0.944	0.961	0.953	0.957	0.939	0.934	0.91	0.927	0.944	0.990672	0.970817	0.932	0.971	0.852	0.965	0.979	0.958	0.973	0.99	0.994	0.979	0.979	0.99	0.942032	0.965117	0.973061	0.958107	0.916417	0.966705
0.891	0.935	0.934	0.994	0.966	0.907	0.934	0.895	0.921	0.931	0.968983	0.964358	0.948	0.984	0.808	0.93	0.959	0.935	0.983	0.99	0.997	0.985	0.964	0.974	0.925114	0.933631	0.936267	0.961317	0.899171	0.977781
0.883	0.935	0.94	0.987	0.951	0.898	0.897	0.88	0.882	0.928	0.922861	0.967586	0.935	0.968	0.771	0.898	0.962	0.974	0.987	0.987	0.997	0.973	0.964	0.98	0.90489	0.92736	0.922958	0.961317	0.888851	0.974086
0.815	0.897	0.916	0.981	0.948	0.882	0.89	0.865	0.867	0.905	0.886309	0.961131	0.919	0.94	0.745	0.876	0.959	0.981	0.976	1	0.982	0.964	0.953	0.964	0.898168	0.921097	0.913	0.948493	0.888851	0.963018
0.826	0.889	0.907	0.975	0.951	0.891	0.878	0.852	0.861	0.902	0.862109	0.945033	0.945	0.896	0.708	0.854	0.949	0.948	0.973	0.99	0.982	0.958	0.943	0.961	0.888102	0.917968	0.906374	0.945292	0.868273	0.966705
0.807	0.883	0.893	0.994	0.933	0.81	0.863	0.834	0.897	0.883	0.82905	0.919396	0.919	0.893	0.68	0.839	0.949	0.935	0.966	0.994	0.97	0.931	0.943	0.908	0.884751	0.899243	0.883253	0.935703	0.847775	0.963018
0.794	0.86	0.881	1	0.9	0.844	0.853	0.825	0.84	0.87	0.799213	0.928993	0.913	0.871	0.655	0.814	0.931	0.932	0.956	0.994	0.973	0.925	0.928	0.936	0.874713	0.899243	0.876667	0.929322	0.823964	0.974086
0.769	0.848	0.913	0.981	0.951	0.788	0.838	0.81	0.828	0.857	0.754837	0.893902	0.913	0.828	0.63	0.798	0.918	0.916	0.96	0.977	0.954	0.916	0.935	0.93	0.878057	0.905477	0.883253	0.929322	0.807023	0.963018
0.751	0.828	0.893	0.959	0.93	0.794	0.835	0.796	0.802	0.851	0.746016	0.897081	0.9	0.807	0.602	0.789	0.914	0.922	0.96	0.971	0.945	0.908	0.935	0.917	0.881403	0.902359	0.906374	0.907055	0.786767	0.966705
0.738	0.82	0.881	0.962	0.903	0.813	0.817	0.79	0.799	0.844	0.716741	0.874876	0.894	0.795	0.591	0.808	0.894	0.9	0.966	0.977	0.945	0.902	0.889	0.917	0.871372	0.914842	0.886549	0.907055	0.76659	0.955651
0.719	0.8	0.878	0.956	0.891	0.791	0.805	0.766	0.75	0.828	0.678979	0.840203	0.84	0.789	0.558	0.808	0.901	0.913	0.97	0.967	0.948	0.887	0.911	0.939	0.861362	0.899243	0.889847	0.993531	0.74315	0.963018
0.69	0.783	0.887	0.907	0.903	0.742	0.808	0.739	0.776	0.816	0.647282	0.821403	0.834	0.771	0.544	0.783	0.881	0.89	0.966	0.964	0.936	0.884	0.879	0.883	0.851372	0.877494	0.840612	0.990299	0.726473	0.963018
0.674	0.772	0.875	0.895	0.897	0.739	0.787	0.733	0.773	0.809	0.607277	0.812032	0.818	0.762	0.528	0.758	0.871	0.945	0.95	0.944	0.939	0.881	0.879	0.873	0.821529	0.886802	0.840612	0.98707	0.71317	0.959333
0.648	0.735	0.858	0.919	0.891	0.733	0.802	0.725	0.758	0.797	0.595915	0.793349	0.821	0.747	0.512	0.746	0.844	0.939	0.946	0.928	0.93	0.878	0.864	0.867	0.831456	0.883697	0.827569	0.970958	0.699901	0.951972
0.654	0.73	0.84	0.913	0.879	0.721	0.784	0.719	0.758	0.79	0.559197	0.76547	0.787	0.72	0.501	0.74	0.864	0.881	0.936	0.964	0.933	0.869	0.864	0.861	0.831456	0.877494	0.847147	0.964528	0.683364	0.951972
0.643	0.71	0.823	0.91	0.885	0.757	0.768	0.728	0.747	0.772	0.539556	0.753135	0.784	0.699	0.485	0.719	0.844	0.881	0.94	0.935	0.936	0.855	0.861	0.855	0.828145	0.858932	0.860244	0.964528	0.666879	0.937278
0.628	0.686	0.834	0.898	0.939	0.669	0.759	0.707	0.735	0.772	0.520005	0.734697	0.753	0.714	0.477	0.701	0.837	0.877	0.933	0.909	0.924	0.858	0.85	0.842	0.795157	0.855846	0.870091	0.977396	0.647168	0.94462
0.607	0.669	0.826	0.901	0.942	0.657	0.756	0.704	0.724	0.753	0.483933	0.71939	0.75	0.663	0.463	0.689	0.83	0.868	0.923	0.915	0.918	0.849	0.85	0.845	0.828145	0.874395	0.847147	0.970958	0.637341	0.951972
0.594	0.666	0.823	0.84	0.927	0.633	0.73	0.695	0.681	0.743	0.481171	0.704135	0.737	0.655	0.455	0.677	0.844	0.862	0.923	0.918	0.912	0.84	0.843	0.833	0.808325	0.862021	0.843878	0.967742	0.624268	0.940948
0.582	0.658	0.826	0.825	0.921	0.633	0.721	0.675	0.678	0.737	0.448167	0.676808	0.728	0.631	0.442	0.668	0.83	0.871	0.92	0.899	0.906	0.837	0.836	0.824	0.811622	0.865111	0.843878	0.964528	0.627533	0.948294
0.566	0.644	0.817	0.825	0.915	0.636	0.697	0.666	0.672	0.731	0.426306	0.658684	0.716	0.625	0.44	0.65	0.83	0.874	0.903	0.918	0.897	0.828	0.833	0.824	0.805029	0.855846	0.830826	0.977396	0.624268	0.948294
0.561	0.62	0.777	0.816	0.906	0.618	0.715	0.69	0.655	0.709	0.426306	0.634633	0.704	0.611	0.429	0.641	0.824	0.865	0.906	0.909	0.897	0.823	0.833	0.814	0.801736	0.865111	0.834086	0.980619	0.617744	0.93361
0.544	0.606	0.762	0.822	0.823	0.687	0.703	0.669	0.635	0.7	0.423582	0.619667	0.7	0.605	0.429	0.623	0.827	0.9	0.906	0.915	0.888	0.814	0.826	0.811	0.765661	0.840446	0.827569	0.974176	0.60147	0.937278
0.536	0.59	0.754	0.858	0.82	0.681	0.694	0.666	0.664	0.697	0.393727	0.607732	0.691	0.602	0.413	0.558	0.814	0.868	0.906	0.906	0.885	0.808	0.819	0.805	0.778748	0.843522	0.834086	0.970958	0.594976	0.929946
0.534	0.579	0.771	0.855	0.82	0.672	0.682	0.658	0.635	0.681	0.380227	0.578033	0.673	0.585	0.424	0.588	0.807	0.874	0.9	0.88	0.888	0.814	0.819	0.799	0.7722	0.834301	0.824314	0.967742	0.582011	0.93361
0.516	0.571	0.762	0.84	0.809	0.672	0.665	0.649	0.63	0.675	0.380227	0.56031	0.661	0.57	0.432	0.582	0.797	0.865	0.9	0.877	0.876	0.802	0.753	0.696	0.762395	0.837372	0.827569	0.9549	0.578775	0.926283
0.513	0.547	0.788	0.84	0.797	0.654	0.659	0.652	0.596	0.666	0.388322	0.545595	0.649	0.561	0.432	0.57	0.781	0.858	0.897	0.88	0.861	0.797	0.781	0.681	0.759132	0.831231	0.827569	0.948493	0.559402	0.929946
0.484	0.553	0.785	0.816	0.8	0.645	0.653	0.638	0.591	0.66	0.372147	0.53093	0.652	0.59	0.426	0.549	0.787	0.858	0.893	0.87	0.861	0.788	0.77	0.684	0.762395	0.825098	0.824314	0.958107	0.543314	0.926283
0.474	0.539	0.782	0.804	0.8	0.645	0.653	0.635	0.568	0.641	0.358716	0.516314	0.643	0.587	0.424	0.552	0.784	0.842	0.87	0.886	0.864	0.785	0.763	0.675	0.742846	0.815913	0.782201	0.945292	0.533686	0.922623
0.461	0.529	0.774	0.792	0.785	0.639	0.638	0.618	0.566	0.626	0.358716	0.507567	0.637	0.561	0.424	0.52	0.794	0.823	0.903	0.886	0.852	0.779	0.756	0.666	0.736348	0.806748	0.782201	0.945292	0.5081	0.911658
0.451	0.518	0.737	0.801	0.8	0.58	0.624	0.623	0.546	0.657	0.348002	0.498838	0.619	0.553	0.41	0.486	0.79	0.823	0.89	0.867	0.846	0.771	0.76	0.669	0.72014	0.803696	0.782201	0.945292	0.527277	0.915311
0.449	0.516	0.737	0.789	0.811	0.577	0.621	0.623	0.524	0.614	0.326656	0.498838	0.616	0.544	0.41	0.463	0.787	0.817	0.883	0.864	0.846	0.765	0.746	0.66	0.713672	0.800647	0.801591	0.945292	0.527277	0.926283
0.446	0.502	0.734	0.783	0.806	0.562	0.618	0.626	0.524	0.645	0.329318	0.464097	0.601	0.533	0.416	0.48	0.777	0.808	0.873	0.867	0.84	0.759	0.75	0.645	0.723377	0.791512	0.762891	0.951695	0.514484	0.929946
0.437	0.487	0.737	0.837	0.803	0.562	0.606	0.615	0.497	0.641	0.318679	0.449704	0.586	0.524	0.421	0.477	0.777	0.811	0.877	0.851	0.834	0.745	0.753	0.634	0.726616	0.800647	0.772536	0.932512	0.501723	0.922623
0.439	0.492	0.72	0.777	0.797	0.553	0.592	0.598	0.5	0.626	0.31337	0.449704	0.592	0.513	0.432	0.469	0.787	0.823	0.867	0.854	0.828	0.754	0.746	0.642	0.713672	0.785432	0.766104	0.951695	0.495355	0.911658
0.434	0.468	0.72	0.771	0.8	0.55	0.589	0.606	0.492	0.617	0.316024	0.461215	0.556	0.439	0.434	0.454	0.764	0.808	0.873	0.848	0.817	0.745	0.732	0.639	0.697542	0.77936	0.782201	0.967742	0.482643	0.918966
0.434	0.473	0.72	0.765	0.702	0.583	0.577	0.6	0.478	0.596	0.316024	0.423914	0.539	0.437	0.434	0.451	0.754	0.808	0.86	0.835	0.82	0.742	0.739	0.625	0.697542	0.782395	0.782201	0.967742	0.47947	0.911658
0.434	0.458	0.706	0.753	0.776	0.541	0.572	0.586	0.47	0.593	0.369457	0.409653	0.536	0.423	0.44	0.44	0.757	0.798	0.844	0.835	0.814	0.739	0.729	0.619	0.68789	0.770267	0.753266	0.967742	0.466798	0.918966
0.424	0.458	0.703	0.768	0.779	0.53	0.566	0.586	0.475	0.581	0.356035	0.409653	0.542	0.428	0.41	0.406	0.761	0.801	0.841	0.822	0.811	0.725	0.729	0.616	0.697542	0.77936	0.766104	0.980619	0.454157	0.908008
0.429	0.45	0.7	0.762	0.774	0.524	0.554	0.572	0.467	0.581	0.364083	0.409653	0.565	0.381	0.413	0.398	0.751	0.795	0.844	0.822	0.799	0.719	0.729	0.61	0.684677	0.776327	0.769319	0.977396	0.457314	0.900715
0.419	0.442	0.695	0.771	0.762	0.53	0.543	0.575	0.473	0.533	0.358716	0.389766	0.562	0.381	0.413	0.381	0.731	0.801	0.844	0.8	0.796	0.725	0.719	0.604	0.665445	0.761192	0.750062	0.961317	0.444698	0.90436
0.419	0.434	0.681	0.759	0.682	0.58	0.532	0.569	0.462	0.518	0.350678	0.386933	0.565	0.375	0.418	0.37	0.735	0.773	0.818	0.803	0.787	0.708	0.719	0.589	0.675051	0.764215	0.750062	0.929322	0.425832	0.90436
0.419	0.44	0.711	0.759	0.759	0.521	0.54	0.566	0.437	0.518	0.342655	0.364332	0.55	0.364	0.418	0.353	0.744	0.77	0.815	0.803	0.79	0.703	0.712	0.595	0.659052	0.752136	0.753266	0.932512	0.435256	0.893431
0.407	0.424	0.703	0.762	0.759	0.509	0.532	0.564	0.435	0.497	0.337315	0.344653	0.545	0.364	0.408	0.353	0.718	0.764	0.808	0.794	0.775	0.691	0.701	0.581	0.662247	0.743097	0.727695	0.922949	0.416426	0.897072
0.419	0.427	0.703	0.774	0.756	0.515	0.517	0.549	0.429	0.494	0.342655	0.347458	0.533	0.359	0.421	0.347	0.735	0.776	0.808	0.778	0.773	0.697	0.712	0.563	0.659052	0.752136	0.737268	0.919766	0.410164	0.893431
0.417	0.424	0.697	0.765	0.762	0.536	0.503	0.541	0.413	0.474	0.334648	0.353075	0.512	0.362	0.413	0.336	0.718	0.773	0.779	0.772	0.775	0.688	0.691	0.566	0.655858	0.743097	0.740463	0.919766	0.400787	0.893431
0.422	0.421	0.726	0.756	0.748	0.503	0.5	0.544	0.387	0.491	NaN	0.36715	0.46	0.384	0.405	0.344	0.702	0.764	0.779	0.772	0.764	0.677	0.667	0.546	0.652667	0.731074	0.743661	0.919766	0.416426	0.889793
0.417	0.414	0.728	0.756	0.745	0.495	0.498	0.544	0.389	0.483	NaN	0.353075	0.451	0.384	0.408	0.333	0.708	0.764	0.786	0.791	0.764	0.677	0.661	0.534	0.643106	0.749121	0.730884	0.910229	0.546527	0.878894
0.424	0.419	0.717	0.759	0.745	0.495	0.483	0.527	0.381	0.459	NaN	0.341849	0.44	0.381	0.408	0.322	0.702	0.764	0.792	0.775	0.752	0.677	0.667	0.537	0.643106	0.749121	0.702264	0.913406	0.55618	0.886158
0.415	0.414	0.709	0.753	0.736	0.489	0.481	0.538	0.379	0.456	NaN	0.333448	0.423	0.378	0.413	0.356	0.692	0.758	0.792	0.772	NaN	0.674	0.671	0.52	0.639924	0.737082	0.705435	0.907055	0.55296	0.882525
0.415	0.419	0.706	0.75	0.73	0.48	0.475	0.519	0.371	0.439	NaN	0.330651	0.425	0.392	0.416	0.344	0.692	0.748	0.786	0.766	NaN	0.666	0.661	0.526	0.636743	0.725074	0.699095	0.903882	0.549743	0.875265
0.41	0.403	0.711	0.75	0.733	0.48	0.458	0.516	0.358	0.433	NaN	0.325063	0.42	0.389	0.424	0.336	0.692	0.745	0.776	0.769	NaN	0.66	0.654	0.508	0.630389	0.725074	0.68644	0.897544	0.549743	0.882525
0.41	0.411	0.711	0.744	0.713	0.483	0.461	0.519	0.352	0.433	NaN	0.316695	0.408	0.392	0.408	0.322	0.692	0.736	0.786	0.753	NaN	0.658	0.644	0.511	0.633565	0.731074	0.68644	0.888053	0.533686	0.864395
0.422	0.398	0.692	NaN	0.707	0.48	0.453	0.516	0.358	0.447	NaN	0.316695	0.403	0.381	0.416	0.314	0.715	0.792	0.776	0.753	NaN	0.652	0.657	0.52	0.617705	0.71609	0.676971	NaN	0.53048	0.85716
0.417	0.403	0.692	NaN	0.705	0.477	0.439	0.505	0.318	0.427	NaN	0.283385	0.394	0.381	0.413	0.295	0.705	0.773	0.741	0.734	NaN	0.649	0.617	0.505	0.61454	0.713099	0.683282	NaN	0.527277	0.875265
0.417029	0.400848	0.672	NaN	0.671	0.454	0.436	0.499	0.35	0.404	NaN	NaN	0.388	0.411	0.41	0.292	NaN	NaN	0.763	NaN	NaN	0.638	0.61	0.488	0.624043	0.71011	0.683282	NaN	0.514484	0.864395

## Sheet: Fig 3a_tox5_x
0	0	0	0	0	0	0	0	0	0	0	0	0	0	0	0	0	0	0	0	0	0	0	0	0	0	0	0	0	0
15	15	15	15	15	15	15	15	15	30	15	15	15	15	15	15	15	45	15	30	15	15	15	15	15	15	45	30	15	15
30	30	30	30	30	30	30	30	30	45	30	30	30	30	30	30	30	60	30	45	30	30	30	30	30	30	60	45	30	30
45	45	45	45	45	45	45	45	45	75	45	45	45	60	45	45	45	90	45	60	45	45	45	45	45	45	75	60	45	45
75	60	60	60	60	60	60	60	60	90	60	60	60	90	60	60	60	135	60	75	60	60	60	60	60	60	90	75	60	60
90	75	75	75	75	75	75	75	75	105	165	75	75	105	75	75	75	150	75	90	75	75	75	75	75	75	105	90	75	75
105	90	90	90	90	90	90	90	90	120	180	120	90	120	90	90	90	165	90	105	90	90	90	90	90	90	120	105	90	90
120	105	105	105	105	105	105	105	105	135	195	135	105	135	105	105	105	180	105	120	105	105	105	105	105	105	135	120	105	105
135	120	120	120	120	120	120	120	120	150	210	150	120	150	120	120	120	195	120	135	120	120	120	120	120	120	150	135	120	120
150	135	135	135	135	135	135	135	135	165	225	165	135	165	135	135	135	210	135	150	135	135	135	135	135	135	165	150	135	135
165	150	150	150	150	150	150	150	150	180	240	180	150	180	150	150	150	225	150	165	150	150	150	150	150	150	180	165	150	150
180	165	165	165	165	165	165	165	165	195	255	195	165	195	165	165	165	240	165	180	165	165	165	165	165	165	195	180	165	165
195	180	180	180	180	180	180	180	180	210	270	210	180	210	180	180	180	285	180	195	180	180	180	180	180	180	210	195	180	180
210	195	195	195	195	195	195	195	195	225	285	225	195	225	195	195	195	300	195	210	195	195	195	195	195	195	225	210	195	195
225	210	210	210	210	210	210	210	210	240	300	240	210	240	210	210	210	315	210	225	210	210	210	210	210	210	240	225	210	210
240	225	225	225	225	225	225	225	225	255	315	255	225	255	225	225	225	330	225	240	225	225	225	225	225	225	255	240	225	225
255	240	240	240	240	240	240	240	240	270	330	270	240	270	240	240	240	345	240	255	240	240	240	240	240	240	270	255	240	240
270	255	255	255	255	255	255	255	255	285	345	285	255	285	255	255	255	360	255	270	255	255	255	255	255	255	285	270	255	255
285	270	270	270	270	270	270	270	270	300	360	300	270	300	270	270	270	375	270	285	270	270	270	270	270	270	300	285	270	270
300	285	285	285	285	285	285	285	285	315	375	315	285	315	285	285	285	390	285	300	285	285	285	285	285	285	315	300	285	285
315	300	300	300	300	300	300	300	300	330	390	330	300	330	300	300	300	405	300	315	300	300	300	300	300	300	330	315	300	300
330	315	315	315	315	315	315	315	315	345	405	345	315	345	315	315	315	420	315	330	315	315	315	315	315	315	345	330	315	315
345	330	330	330	330	330	330	330	330	360	420	360	330	360	330	330	330	435	330	345	330	330	330	330	330	330	360	345	330	330
360	345	345	345	345	345	345	345	345	375	435	375	345	375	345	345	345	450	345	360	345	345	345	345	345	345	375	360	345	345
375	360	360	360	360	360	360	360	360	390	450	390	360	390	360	360	360	465	360	375	360	360	360	360	360	360	390	375	360	360
390	375	375	375	375	375	375	375	375	405	465	405	375	405	375	375	375	480	375	390	375	375	375	375	375	375	405	390	375	375
405	390	390	390	390	390	390	390	390	420	480	420	390	420	390	390	390	495	390	405	390	390	390	390	390	390	420	405	390	390
420	405	405	405	405	405	405	405	405	435	495	435	405	435	405	405	405	510	405	420	405	405	405	405	405	405	435	420	405	405
435	420	420	420	420	420	420	420	420	450	510	450	420	450	420	420	420	525	420	435	420	420	420	420	420	420	450	435	420	420
450	435	435	435	435	435	435	435	435	465	525	465	435	465	435	435	435	540	435	450	435	435	435	435	435	435	465	450	435	435
465	450	450	450	450	450	450	450	450	480	540	480	450	480	450	450	450	555	450	465	450	450	450	450	450	450	480	465	450	450
480	465	465	465	465	465	465	465	465	495	555	495	465	495	465	465	465	570	465	480	465	465	465	465	465	465	495	480	465	465
495	480	480	480	480	480	480	480	480	510	570	510	480	510	480	480	480	585	480	495	480	480	480	480	480	480	510	495	480	480
510	495	495	495	495	495	495	495	495	525	585	525	495	525	495	495	495	600	495	510	495	495	495	495	495	495	525	510	495	495
525	510	510	510	510	510	510	510	510	540	600	540	510	540	510	510	510	615	510	525	510	510	510	510	510	510	540	525	510	510
540	525	525	525	525	525	525	525	525	555	615	555	525	555	525	525	525	630	525	540	525	525	525	525	525	525	555	540	525	525
555	540	540	540	540	540	540	540	540	570	630	570	540	570	540	540	540	645	540	555	540	540	540	540	540	540	570	555	540	540
570	555	555	555	555	555	555	555	555	585	645	585	555	585	555	555	555	660	555	570	555	555	555	555	555	555	585	570	555	555
585	570	570	570	570	570	570	570	570	600	660	600	570	600	570	570	570	675	570	585	570	570	570	570	570	570	600	585	570	570
600	585	585	585	585	585	585	585	585	615	675	615	585	615	585	585	585	690	585	600	585	585	585	585	585	585	615	600	585	585
615	600	600	600	600	600	600	600	600	630	690	630	600	630	600	600	600	705	600	615	600	600	600	600	600	600	630	615	600	600
630	615	615	615	615	615	615	615	615	645	705	645	615	645	615	615	615	720	615	630	615	615	615	615	615	615	645	630	615	615
645	630	630	630	630	630	630	630	630	660	720	660	630	660	630	630	630	735	630	645	630	630	630	630	630	630	660	645	630	630
660	645	645	645	645	645	645	645	645	675	735	675	645	675	645	645	645	750	645	660	645	645	645	645	645	645	675	660	645	645
675	660	660	660	660	660	660	660	660	690	750	690	660	690	660	660	660	765	660	675	660	660	660	660	660	660	690	675	660	660
690	675	675	675	675	675	675	675	675	705	765	705	675	705	675	675	675	780	675	690	675	675	675	675	675	675	705	690	675	675
705	690	690	690	690	690	690	690	690	720	780	720	690	720	690	690	690	795	690	705	690	690	690	690	690	690	720	705	690	690
720	705	705	705	705	705	705	705	705	735	795	735	705	735	705	705	705	810	705	720	705	705	705	705	705	705	735	720	705	705
735	720	720	720	720	720	720	720	720	750	810	750	720	750	720	720	720	825	720	735	720	720	720	720	720	720	750	735	720	720
750	735	735	735	735	735	735	735	735	765	825	765	735	765	735	735	735	840	735	750	735	735	735	735	735	735	765	750	735	735
765	750	750	750	750	750	750	750	750	780	840	780	750	780	750	750	750	855	750	765	750	750	750	750	750	750	780	765	750	750
780	765	765	765	765	765	765	765	765	795	855	795	765	795	765	765	765	870	765	780	765	765	765	765	765	765	795	780	765	765
795	780	780	780	780	780	780	780	780	810	870	810	780	810	780	780	780	885	780	795	780	780	780	780	780	780	810	795	780	780
810	795	795	795	795	795	795	795	795	825	885	825	795	825	795	795	795	NaN	795	810	795	795	795	795	795	795	825	810	795	795
825	810	810	810	810	810	810	810	810	840	NaN	840	810	840	810	810	810	NaN	810	825	810	810	810	810	810	810	840	825	810	810
840	825	825	825	825	825	825	825	825	855	NaN	855	825	855	825	825	825	NaN	825	840	825	825	825	825	825	825	855	840	825	825
855	840	840	840	840	840	840	840	840	870	NaN	870	840	870	840	840	840	NaN	840	855	840	840	840	840	840	840	870	855	840	840
870	855	855	855	855	855	855	855	855	885	NaN	885	855	885	855	855	855	NaN	855	870	855	855	855	855	855	855	885	870	855	855
885	870	870	870	870	870	870	870	870	NaN	NaN	NaN	870	NaN	870	870	870	NaN	870	885	870	870	870	870	870	870	NaN	885	870	870
0	885	885	885	885	885	885	885	885	0	0	0	885	0	885	885	885	0	885	0	885	885	885	885	885	885	0	0	885	885

[truncated: 17 more sheets: Fig 3a_tox5_y, Fig 3a_tox7.5_x, Fig 3a_tox7.5_y, Fig 3a_iso3_x, Fig 3a_iso3_y, Fig 3a_iso5_x, Fig 3a_iso5_y, Fig 3a_iso7.5_x, Fig 3a_iso7.5_y, Fig 3b, Fig 3c scatter_points, Fig 3c bar_chart, Fig 3d , Fig 4b, Fig 4c, Fig S1, Fig S2]
